# Supplementary material for: Basal State Calibration of a Chemical Reaction Network Model for Autophagy
Source: Int J Mol Sci. 2024 Oct 21;25(20):11316. doi: 10.3390/ijms252011316 (PMC11508741; doi:10.3390/ijms252011316)
Supplement: Supplementary file 1 [file ijms-25-11316-s001.zip]

Archive with 23 entries (21 files):
- figures/
- figures/errortable.jpeg
- figures/error_evolution.png
- figures/image.png
- figures/MTORA-ULK-PROCASP-CA2ER.png
- figures/species.png
- figures/species_final.png
- figures/uncertainty.jpg
- ijms-3228738-supplementary.pdf
- main.aux
- main.bbl
- main.blg
- main.log
- main.out
- main.synctex.gz
- main.tex
- references.bib
- supplement/
- supplement/all_species_plots.pdf
- supplement/supplement.zip
- supplement/supplementary_information_2.pdf
- supplement/table2.xlsx
- UF_FRED_paper_style.sty
