# Supplementary material for: Basal State Calibration of a Chemical Reaction Network Model for Autophagy
Source: Int J Mol Sci. 2024 Oct 21;25(20):11316. doi: 10.3390/ijms252011316 (PMC11508741; doi:10.3390/ijms252011316)
Supplement: Supplementary file 1 [file ijms-25-11316-s001.zip › main.aux]

\relax 
\providecommand\hyper@newdestlabel[2]{}
\providecommand\HyperFirstAtBeginDocument{\AtBeginDocument}
\HyperFirstAtBeginDocument{\ifx\hyper@anchor\@undefined
\global\let\oldnewlabel\newlabel
\gdef\newlabel#1#2{\newlabelxx{#1}#2}
\gdef\newlabelxx#1#2#3#4#5#6{\oldnewlabel{#1}{{#2}{#3}}}
\AtEndDocument{\ifx\hyper@anchor\@undefined
\let\newlabel\oldnewlabel
\fi}
\fi}
\global\let\hyper@last\relax 
\gdef\HyperFirstAtBeginDocument#1{#1}
\providecommand\HyField@AuxAddToFields[1]{}
\providecommand\HyField@AuxAddToCoFields[2]{}
\providecommand\babel@aux[2]{}
\@nameuse{bbl@beforestart}
\bibstyle{unsrt}
\babel@aux{english}{}
\@writefile{toc}{\contentsline {section}{\numberline {1}Liu et al. model's original reactions}{1}{section.1}\protected@file@percent }
\@writefile{toc}{\contentsline {section}{\numberline {2}Revised reactions}{5}{section.2}\protected@file@percent }
\gdef \LT@i {\LT@entry 
    {1}{86.51408pt}\LT@entry 
    {2}{315.73781pt}}
\@writefile{lot}{\contentsline {table}{\numberline {S1}{\ignorespaces List of the species found in the models, and their full names\relax }}{8}{table.1}\protected@file@percent }
\newlabel{tab:my-table}{{S1}{8}{Revised reactions}{table.1}{}}
\@writefile{lot}{\contentsline {table}{\numberline {S1}{\ignorespaces List of the species found in the models, and their full names\relax }}{9}{table.1}\protected@file@percent }
\newlabel{tab:my-table}{{S1}{9}{Revised reactions}{table.1}{}}
\citation{Iancu2007,Nakano2010}
\citation{Shin2016,Hat2016}
\citation{Shin2016,Hat2016}
\citation{DallePezze2012,Varusai2018}
\citation{DallePezze2012,Varusai2018}
\citation{Broadbent2023}
\citation{toit2018}
\citation{bagci2006bistability,Raychaudhuri2013}
\citation{bagci2006bistability}
\citation{bagci2006bistability}
\citation{Tavassoly2015}
\citation{bagci2006bistability,Raychaudhuri2013}
\citation{bagci2006bistability,Raychaudhuri2013}
\citation{bagci2006bistability,Raychaudhuri2013}
\citation{Dolan2014,Lemon2003a,Wang2007}
\citation{Dolan2014,Lemon2003a,Wang2007}
\citation{Dolan2014}
\citation{Dolan2014}
\citation{Ashraf2019}
\citation{Ashraf2019}
\citation{Tavassoly2015}
\citation{Tavassoly2015}
\citation{Tavassoly2015}
\citation{Smith2009}
\citation{Smith2009,Tiveci2005,Lemon2003a}
\citation{Smith2009,Tiveci2005,Lemon2003a}
\citation{Smith2009,Tiveci2005,Lemon2003a}
\citation{Smith2009,Tiveci2005,Lemon2003a}
\citation{Dolan2014}
\citation{Dolan2014}
\citation{Chong2015,Geva‐Zatorsky2006}
\citation{Dolan2014}
\citation{Dolan2014,Wang2007,Eungdamrong2007}
\citation{Dolan2014}
\citation{Nakano2010}
\citation{Dolan2014}
\citation{DallePezze2012,Varusai2018}
\citation{DallePezze2012,Varusai2018}
\citation{toit2018}
\citation{Iancu2007,Nakano2010}
\citation{bagci2006bistability,Raychaudhuri2013}
\citation{bagci2006bistability,Raychaudhuri2013}
\citation{DallePezze2012,Tavassoly2015}
\citation{DallePezze2012,Tavassoly2015}
\citation{Chong2015,Geva‐Zatorsky2006}
\citation{bagci2006bistability,Neumann2010}
\citation{bagci2006bistability}
\@writefile{lot}{\contentsline {table}{\numberline {S1}{\ignorespaces List of the species found in the models, and their full names\relax }}{10}{table.1}\protected@file@percent }
\newlabel{tab:my-table}{{S1}{10}{Revised reactions}{table.1}{}}
\@writefile{toc}{\contentsline {section}{\numberline {3}Initial protein concentrations}{10}{section.3}\protected@file@percent }
\gdef \LT@ii {\LT@entry 
    {3}{82.15614pt}\LT@entry 
    {3}{36.63747pt}\LT@entry 
    {3}{33.89998pt}\LT@entry 
    {3}{63.09251pt}\LT@entry 
    {1}{0.0pt}\LT@entry 
    {1}{0.0pt}}
\@writefile{lot}{\contentsline {table}{\numberline {S2}{\ignorespaces Initial species concentration ranges in nM\relax }}{11}{table.2}\protected@file@percent }
\newlabel{S1}{{S2}{11}{Initial protein concentrations}{table.2}{}}
\bibcite{Iancu2007}{{1}{}{{}}{{}}}
\bibcite{Nakano2010}{{2}{}{{}}{{}}}
\bibcite{Shin2016}{{3}{}{{}}{{}}}
\bibcite{Hat2016}{{4}{}{{}}{{}}}
\bibcite{DallePezze2012}{{5}{}{{}}{{}}}
\bibcite{Varusai2018}{{6}{}{{}}{{}}}
\bibcite{Broadbent2023}{{7}{}{{}}{{}}}
\bibcite{toit2018}{{8}{}{{}}{{}}}
\bibcite{bagci2006bistability}{{9}{}{{}}{{}}}
\bibcite{Raychaudhuri2013}{{10}{}{{}}{{}}}
\bibcite{Tavassoly2015}{{11}{}{{}}{{}}}
\bibcite{Dolan2014}{{12}{}{{}}{{}}}
\bibcite{Lemon2003a}{{13}{}{{}}{{}}}
\bibcite{Wang2007}{{14}{}{{}}{{}}}
\bibcite{Ashraf2019}{{15}{}{{}}{{}}}
\bibcite{Smith2009}{{16}{}{{}}{{}}}
\bibcite{Tiveci2005}{{17}{}{{}}{{}}}
\bibcite{Chong2015}{{18}{}{{}}{{}}}
\bibcite{Geva‐Zatorsky2006}{{19}{}{{}}{{}}}
\bibcite{Eungdamrong2007}{{20}{}{{}}{{}}}
\bibcite{Neumann2010}{{21}{}{{}}{{}}}
\providecommand\NAT@force@numbers{}\NAT@force@numbers
\gdef \@abspage@last{14}
