# Supplementary material for: Basal State Calibration of a Chemical Reaction Network Model for Autophagy
Source: Int J Mol Sci. 2024 Oct 21;25(20):11316. doi: 10.3390/ijms252011316 (PMC11508741; doi:10.3390/ijms252011316)
Supplement: Supplementary file 1 [file ijms-25-11316-s001.zip › main.bbl]

\begin{thebibliography}{10}

\bibitem{Iancu2007}
Radu~V. Iancu, Stephen~W. Jones, and Robert~D. Harvey.
\newblock Compartmentation of camp signaling in cardiac myocytes: A
  computational study.
\newblock {\em Biophysical Journal}, 92(9):3317--3331, May 2007.

\bibitem{Nakano2010}
Takashi Nakano, Tomokazu Doi, Junichiro Yoshimoto, and Kenji Doya.
\newblock A kinetic model of dopamine- and calcium-dependent striatal synaptic
  plasticity.
\newblock {\em PLoS Computational Biology}, 6(2):e1000670, February 2010.

\bibitem{Shin2016}
Sung-Young Shin and Lan Nguyen.
\newblock Unveiling hidden dynamics of hippo signalling: A systems analysis.
\newblock {\em Genes}, 7(8):44, August 2016.

\bibitem{Hat2016}
Beata Hat, Marek Kochańczyk, Marta~N. Bogdał, and Tomasz Lipniacki.
\newblock Feedbacks, bifurcations, and cell fate decision-making in the p53
  system.
\newblock {\em PLOS Computational Biology}, 12(2):e1004787, February 2016.

\bibitem{DallePezze2012}
Piero Dalle~Pezze, Annika~G. Sonntag, Antje Thien, Mirja~T. Prentzell, Markus
  Gödel, Sven Fischer, Elke Neumann-Haefelin, Tobias~B. Huber, Ralf
  Baumeister, Daryl~P. Shanley, and Kathrin Thedieck.
\newblock A dynamic network model of mtor signaling reveals tsc-independent
  mtorc2 regulation.
\newblock {\em Science Signaling}, 5(217), March 2012.

\bibitem{Varusai2018}
Thawfeek~M. Varusai and Lan~K. Nguyen.
\newblock Dynamic modelling of the mtor signalling network reveals complex
  emergent behaviours conferred by deptor.
\newblock {\em Scientific Reports}, 8(1), January 2018.

\bibitem{Broadbent2023}
David~G. Broadbent, Carlo Barnaba, Gloria~I. Perez, and Jens~C. Schmidt.
\newblock Quantitative analysis of autophagy reveals the role of atg9 and atg2
  in autophagosome formation.
\newblock {\em Journal of Cell Biology}, 222(7), April 2023.

\bibitem{toit2018}
Andre du~Toit, Jan-Hendrik~S. Hofmeyr, Thomas~J. Gniadek, and Ben Loos.
\newblock Measuring autophagosome flux.
\newblock {\em Autophagy}, pages 1--12, July 2018.

\bibitem{bagci2006bistability}
EZ~Bagci, Y~Vodovotz, TR~Billiar, GB~Ermentrout, and I~Bahar.
\newblock Bistability in apoptosis: roles of bax, bcl-2, and mitochondrial
  permeability transition pores.
\newblock {\em Biophysical journal}, 90(5):1546--1559, 2006.

\bibitem{Raychaudhuri2013}
Subhadip Raychaudhuri and Somkanya Das.
\newblock Low probability activation of bax/bak can induce selective killing of
  cancer cells by generating heterogeneity in apoptosis.
\newblock {\em Journal of Healthcare Engineering}, 4(1):47--66, March 2013.

\bibitem{Tavassoly2015}
I~Tavassoly, J~Parmar, AN~Shajahan‐Haq, R~Clarke, WT~Baumann, and JJ~Tyson.
\newblock Dynamic modeling of the interaction between autophagy and apoptosis
  in mammalian cells.
\newblock {\em CPT: Pharmacometrics &amp; Systems Pharmacology}, 4(4):263--272,
  April 2015.

\bibitem{Dolan2014}
Andrew T. Dolan and Scott L. Diamond.
\newblock Systems modeling of ca2+ homeostasis and mobilization in platelets
  mediated by ip3 and store-operated ca2+ entry.
\newblock {\em Biophysical Journal}, 106(9):2049--2060, May 2014.

\bibitem{Lemon2003a}
G.~Lemon, W.G. Gibson, and M.R. Bennett.
\newblock Metabotropic receptor activation, desensitization and
  sequestration—i: modelling calcium and inositol 1,4,5-trisphosphate
  dynamics following receptor activation.
\newblock {\em Journal of Theoretical Biology}, 223(1):93--111, July 2003.

\bibitem{Wang2007}
Jinhui Wang, Xudong Huang, and Weidong Huang.
\newblock A quantitative kinetic model for atp-induced intracellular
  oscillations.
\newblock {\em Journal of Theoretical Biology}, 245(3):510--519, April 2007.

\bibitem{Ashraf2019}
Javaria Ashraf, Jamil Ahmad, and Zaheer Ul-Haq.
\newblock {\em Deciphering the Role of PKC in Calpain-CAST System Through
  Formal Modeling Approach}, pages 60--71.
\newblock Springer International Publishing, 2019.

\bibitem{Smith2009}
Benjamin Smith, Claire Hill, Emma~L. Godfrey, David Rand, Hugo van~den Berg,
  Steven Thornton, Matthew Hodgkin, John Davey, and Graham Ladds.
\newblock Dual positive and negative regulation of gpcr signaling by gtp
  hydrolysis.
\newblock {\em Cellular Signalling}, 21(7):1151--1160, July 2009.

\bibitem{Tiveci2005}
S.~Tiveci, A.~Akın, T.~Çakır, H.~Saybaşılı, and K.~Ülgen.
\newblock Modelling of calcium dynamics in brain energy metabolism and
  alzheimer’s disease.
\newblock {\em Computational Biology and Chemistry}, 29(2):151--162, April
  2005.

\bibitem{Chong2015}
Ket~Hing Chong, Sandhya Samarasinghe, and Don Kulasiri.
\newblock Mathematical modelling of p53 basal dynamics and dna damage response.
\newblock {\em Mathematical Biosciences}, 259:27--42, January 2015.

\bibitem{Geva‐Zatorsky2006}
Naama Geva‐Zatorsky, Nitzan Rosenfeld, Shalev Itzkovitz, Ron Milo, Alex
  Sigal, Erez Dekel, Talia Yarnitzky, Yuvalal Liron, Paz Polak, Galit Lahav,
  and Uri Alon.
\newblock Oscillations and variability in the p53 system.
\newblock {\em Molecular Systems Biology}, 2(1), January 2006.

\bibitem{Eungdamrong2007}
Narat~J. Eungdamrong and Ravi Iyengar.
\newblock Compartment-specific feedback loop and regulated trafficking can
  result in sustained activation of ras at the golgi.
\newblock {\em Biophysical Journal}, 92(3):808--815, February 2007.

\bibitem{Neumann2010}
Leo Neumann, Carina Pforr, Joel Beaudouin, Alexander Pappa, Nicolai Fricker,
  Peter~H Krammer, Inna~N Lavrik, and Roland Eils.
\newblock Dynamics within the cd95 death‐inducing signaling complex decide
  life and death of cells.
\newblock {\em Molecular Systems Biology}, 6(1), January 2010.

\end{thebibliography}
