# Supplementary material for: Basal State Calibration of a Chemical Reaction Network Model for Autophagy
Source: Int J Mol Sci. 2024 Oct 21;25(20):11316. doi: 10.3390/ijms252011316 (PMC11508741; doi:10.3390/ijms252011316)
Supplement: Supplementary file 1 [file ijms-25-11316-s001.zip › main.blg]

This is BibTeX, Version 0.99d (TeX Live 2023)
Capacity: max_strings=200000, hash_size=200000, hash_prime=170003
The top-level auxiliary file: main.aux
The style file: unsrt.bst
Database file #1: references.bib
Repeated entry---line 1352 of file references.bib
 : @article{toit2018
 :                  ,
I'm skipping whatever remains of this entry
Warning--I didn't find a database entry for "Lemon2003"
You've used 21 entries,
            1791 wiz_defined-function locations,
            606 strings with 8461 characters,
and the built_in function-call counts, 5436 in all, are:
= -- 448
> -- 330
< -- 2
+ -- 117
- -- 96
* -- 496
:= -- 906
add.period$ -- 63
call.type$ -- 21
change.case$ -- 20
chr.to.int$ -- 0
cite$ -- 21
duplicate$ -- 198
empty$ -- 467
format.name$ -- 96
if$ -- 1142
int.to.chr$ -- 0
int.to.str$ -- 21
missing$ -- 22
newline$ -- 108
num.names$ -- 21
pop$ -- 29
preamble$ -- 1
purify$ -- 0
quote$ -- 0
skip$ -- 87
stack$ -- 0
substring$ -- 381
swap$ -- 33
text.length$ -- 2
text.prefix$ -- 0
top$ -- 0
type$ -- 0
warning$ -- 0
while$ -- 52
width$ -- 23
write$ -- 233
(There was 1 error message)
