# Supplementary material for: Basal State Calibration of a Chemical Reaction Network Model for Autophagy
Source: Int J Mol Sci. 2024 Oct 21;25(20):11316. doi: 10.3390/ijms252011316 (PMC11508741; doi:10.3390/ijms252011316)
Supplement: Supplementary file 1 [file ijms-25-11316-s001.zip › main.log]

This is pdfTeX, Version 3.141592653-2.6-1.40.25 (TeX Live 2023) (preloaded format=pdflatex 2023.12.15)  18 OCT 2024 16:02
entering extended mode
 \write18 enabled.
 %&-line parsing enabled.
**main.tex
(./main.tex
LaTeX2e <2022-11-01> patch level 1
L3 programming layer <2023-02-22>
(c:/texlive/2023/texmf-dist/tex/latex/base/article.cls
Document Class: article 2022/07/02 v1.4n Standard LaTeX document class
(c:/texlive/2023/texmf-dist/tex/latex/base/size11.clo
File: size11.clo 2022/07/02 v1.4n Standard LaTeX file (size option)
)
\c@part=\count185
\c@section=\count186
\c@subsection=\count187
\c@subsubsection=\count188
\c@paragraph=\count189
\c@subparagraph=\count190
\c@figure=\count191
\c@table=\count192
\abovecaptionskip=\skip48
\belowcaptionskip=\skip49
\bibindent=\dimen140
)
(./UF_FRED_paper_style.sty
(c:/texlive/2023/texmf-dist/tex/latex/base/inputenc.sty
Package: inputenc 2021/02/14 v1.3d Input encoding file
\inpenc@prehook=\toks16
\inpenc@posthook=\toks17
)
(c:/texlive/2023/texmf-dist/tex/latex/hyperref/hyperref.sty
Package: hyperref 2023-02-07 v7.00v Hypertext links for LaTeX

(c:/texlive/2023/texmf-dist/tex/generic/ltxcmds/ltxcmds.sty
Package: ltxcmds 2020-05-10 v1.25 LaTeX kernel commands for general use (HO)
)
(c:/texlive/2023/texmf-dist/tex/generic/iftex/iftex.sty
Package: iftex 2022/02/03 v1.0f TeX engine tests
)
(c:/texlive/2023/texmf-dist/tex/generic/pdftexcmds/pdftexcmds.sty
Package: pdftexcmds 2020-06-27 v0.33 Utility functions of pdfTeX for LuaTeX (HO
)

(c:/texlive/2023/texmf-dist/tex/generic/infwarerr/infwarerr.sty
Package: infwarerr 2019/12/03 v1.5 Providing info/warning/error messages (HO)
)
Package pdftexcmds Info: \pdf@primitive is available.
Package pdftexcmds Info: \pdf@ifprimitive is available.
Package pdftexcmds Info: \pdfdraftmode found.
)
(c:/texlive/2023/texmf-dist/tex/latex/graphics/keyval.sty
Package: keyval 2022/05/29 v1.15 key=value parser (DPC)
\KV@toks@=\toks18
)
(c:/texlive/2023/texmf-dist/tex/latex/kvsetkeys/kvsetkeys.sty
Package: kvsetkeys 2022-10-05 v1.19 Key value parser (HO)
)
(c:/texlive/2023/texmf-dist/tex/generic/kvdefinekeys/kvdefinekeys.sty
Package: kvdefinekeys 2019-12-19 v1.6 Define keys (HO)
)
(c:/texlive/2023/texmf-dist/tex/generic/pdfescape/pdfescape.sty
Package: pdfescape 2019/12/09 v1.15 Implements pdfTeX's escape features (HO)
)
(c:/texlive/2023/texmf-dist/tex/latex/hycolor/hycolor.sty
Package: hycolor 2020-01-27 v1.10 Color options for hyperref/bookmark (HO)
)
(c:/texlive/2023/texmf-dist/tex/latex/letltxmacro/letltxmacro.sty
Package: letltxmacro 2019/12/03 v1.6 Let assignment for LaTeX macros (HO)
)
(c:/texlive/2023/texmf-dist/tex/latex/auxhook/auxhook.sty
Package: auxhook 2019-12-17 v1.6 Hooks for auxiliary files (HO)
)
(c:/texlive/2023/texmf-dist/tex/latex/hyperref/nameref.sty
Package: nameref 2022-05-17 v2.50 Cross-referencing by name of section

(c:/texlive/2023/texmf-dist/tex/latex/refcount/refcount.sty
Package: refcount 2019/12/15 v3.6 Data extraction from label references (HO)
)
(c:/texlive/2023/texmf-dist/tex/generic/gettitlestring/gettitlestring.sty
Package: gettitlestring 2019/12/15 v1.6 Cleanup title references (HO)

(c:/texlive/2023/texmf-dist/tex/latex/kvoptions/kvoptions.sty
Package: kvoptions 2022-06-15 v3.15 Key value format for package options (HO)
))
\c@section@level=\count193
)
\@linkdim=\dimen141
\Hy@linkcounter=\count194
\Hy@pagecounter=\count195

(c:/texlive/2023/texmf-dist/tex/latex/hyperref/pd1enc.def
File: pd1enc.def 2023-02-07 v7.00v Hyperref: PDFDocEncoding definition (HO)
Now handling font encoding PD1 ...
... no UTF-8 mapping file for font encoding PD1
)
(c:/texlive/2023/texmf-dist/tex/generic/intcalc/intcalc.sty
Package: intcalc 2019/12/15 v1.3 Expandable calculations with integers (HO)
)
(c:/texlive/2023/texmf-dist/tex/generic/etexcmds/etexcmds.sty
Package: etexcmds 2019/12/15 v1.7 Avoid name clashes with e-TeX commands (HO)
)
\Hy@SavedSpaceFactor=\count196

(c:/texlive/2023/texmf-dist/tex/latex/hyperref/puenc.def
File: puenc.def 2023-02-07 v7.00v Hyperref: PDF Unicode definition (HO)
Now handling font encoding PU ...
... no UTF-8 mapping file for font encoding PU
)
Package hyperref Info: Hyper figures OFF on input line 4177.
Package hyperref Info: Link nesting OFF on input line 4182.
Package hyperref Info: Hyper index ON on input line 4185.
Package hyperref Info: Plain pages OFF on input line 4192.
Package hyperref Info: Backreferencing OFF on input line 4197.
Package hyperref Info: Implicit mode ON; LaTeX internals redefined.
Package hyperref Info: Bookmarks ON on input line 4425.
\c@Hy@tempcnt=\count197

(c:/texlive/2023/texmf-dist/tex/latex/url/url.sty
\Urlmuskip=\muskip16
Package: url 2013/09/16  ver 3.4  Verb mode for urls, etc.
)
LaTeX Info: Redefining \url on input line 4763.
\XeTeXLinkMargin=\dimen142

(c:/texlive/2023/texmf-dist/tex/generic/bitset/bitset.sty
Package: bitset 2019/12/09 v1.3 Handle bit-vector datatype (HO)

(c:/texlive/2023/texmf-dist/tex/generic/bigintcalc/bigintcalc.sty
Package: bigintcalc 2019/12/15 v1.5 Expandable calculations on big integers (HO
)
))
\Fld@menulength=\count198
\Field@Width=\dimen143
\Fld@charsize=\dimen144
Package hyperref Info: Hyper figures OFF on input line 6042.
Package hyperref Info: Link nesting OFF on input line 6047.
Package hyperref Info: Hyper index ON on input line 6050.
Package hyperref Info: backreferencing OFF on input line 6057.
Package hyperref Info: Link coloring OFF on input line 6062.
Package hyperref Info: Link coloring with OCG OFF on input line 6067.
Package hyperref Info: PDF/A mode OFF on input line 6072.

(c:/texlive/2023/texmf-dist/tex/latex/base/atbegshi-ltx.sty
Package: atbegshi-ltx 2021/01/10 v1.0c Emulation of the original atbegshi
package with kernel methods
)
\Hy@abspage=\count199
\c@Item=\count266
\c@Hfootnote=\count267
)
Package hyperref Info: Driver (autodetected): hpdftex.

(c:/texlive/2023/texmf-dist/tex/latex/hyperref/hpdftex.def
File: hpdftex.def 2023-02-07 v7.00v Hyperref driver for pdfTeX

(c:/texlive/2023/texmf-dist/tex/latex/base/atveryend-ltx.sty
Package: atveryend-ltx 2020/08/19 v1.0a Emulation of the original atveryend pac
kage
with kernel methods
)
\Fld@listcount=\count268
\c@bookmark@seq@number=\count269

(c:/texlive/2023/texmf-dist/tex/latex/rerunfilecheck/rerunfilecheck.sty
Package: rerunfilecheck 2022-07-10 v1.10 Rerun checks for auxiliary files (HO)

(c:/texlive/2023/texmf-dist/tex/generic/uniquecounter/uniquecounter.sty
Package: uniquecounter 2019/12/15 v1.4 Provide unlimited unique counter (HO)
)
Package uniquecounter Info: New unique counter `rerunfilecheck' on input line 2
85.
)
\Hy@SectionHShift=\skip50
)
(c:/texlive/2023/texmf-dist/tex/latex/setspace/setspace.sty
Package: setspace 2022/12/04 v6.7b set line spacing
)
(c:/texlive/2023/texmf-dist/tex/latex/psnfss/palatino.sty
Package: palatino 2020/03/25 PSNFSS-v9.3 (SPQR) 
)
(c:/texlive/2023/texmf-dist/tex/latex/graphics/graphicx.sty
Package: graphicx 2021/09/16 v1.2d Enhanced LaTeX Graphics (DPC,SPQR)

(c:/texlive/2023/texmf-dist/tex/latex/graphics/graphics.sty
Package: graphics 2022/03/10 v1.4e Standard LaTeX Graphics (DPC,SPQR)

(c:/texlive/2023/texmf-dist/tex/latex/graphics/trig.sty
Package: trig 2021/08/11 v1.11 sin cos tan (DPC)
)
(c:/texlive/2023/texmf-dist/tex/latex/graphics-cfg/graphics.cfg
File: graphics.cfg 2016/06/04 v1.11 sample graphics configuration
)
Package graphics Info: Driver file: pdftex.def on input line 107.

(c:/texlive/2023/texmf-dist/tex/latex/graphics-def/pdftex.def
File: pdftex.def 2022/09/22 v1.2b Graphics/color driver for pdftex
))
\Gin@req@height=\dimen145
\Gin@req@width=\dimen146
)
(c:/texlive/2023/texmf-dist/tex/latex/float/float.sty
Package: float 2001/11/08 v1.3d Float enhancements (AL)
\c@float@type=\count270
\float@exts=\toks19
\float@box=\box51
\@float@everytoks=\toks20
\@floatcapt=\box52
)
(c:/texlive/2023/texmf-dist/tex/latex/titling/titling.sty
Package: titling 2009/09/04 v2.1d maketitle typesetting
\thanksmarkwidth=\skip51
\thanksmargin=\skip52
\droptitle=\skip53
)
(c:/texlive/2023/texmf-dist/tex/latex/multirow/multirow.sty
Package: multirow 2021/03/15 v2.8 Span multiple rows of a table
\multirow@colwidth=\skip54
\multirow@cntb=\count271
\multirow@dima=\skip55
\bigstrutjot=\dimen147
)
(c:/texlive/2023/texmf-dist/tex/latex/graphics/lscape.sty
Package: lscape 2020/05/28 v3.02 Landscape Pages (DPC)
)
(c:/texlive/2023/texmf-dist/tex/latex/amsmath/amsmath.sty
Package: amsmath 2022/04/08 v2.17n AMS math features
\@mathmargin=\skip56

For additional information on amsmath, use the `?' option.
(c:/texlive/2023/texmf-dist/tex/latex/amsmath/amstext.sty
Package: amstext 2021/08/26 v2.01 AMS text

(c:/texlive/2023/texmf-dist/tex/latex/amsmath/amsgen.sty
File: amsgen.sty 1999/11/30 v2.0 generic functions
\@emptytoks=\toks21
\ex@=\dimen148
))
(c:/texlive/2023/texmf-dist/tex/latex/amsmath/amsbsy.sty
Package: amsbsy 1999/11/29 v1.2d Bold Symbols
\pmbraise@=\dimen149
)
(c:/texlive/2023/texmf-dist/tex/latex/amsmath/amsopn.sty
Package: amsopn 2022/04/08 v2.04 operator names
)
\inf@bad=\count272
LaTeX Info: Redefining \frac on input line 234.
\uproot@=\count273
\leftroot@=\count274
LaTeX Info: Redefining \overline on input line 399.
LaTeX Info: Redefining \colon on input line 410.
\classnum@=\count275
\DOTSCASE@=\count276
LaTeX Info: Redefining \ldots on input line 496.
LaTeX Info: Redefining \dots on input line 499.
LaTeX Info: Redefining \cdots on input line 620.
\Mathstrutbox@=\box53
\strutbox@=\box54
LaTeX Info: Redefining \big on input line 722.
LaTeX Info: Redefining \Big on input line 723.
LaTeX Info: Redefining \bigg on input line 724.
LaTeX Info: Redefining \Bigg on input line 725.
\big@size=\dimen150
LaTeX Font Info:    Redeclaring font encoding OML on input line 743.
LaTeX Font Info:    Redeclaring font encoding OMS on input line 744.
\macc@depth=\count277
LaTeX Info: Redefining \bmod on input line 905.
LaTeX Info: Redefining \pmod on input line 910.
LaTeX Info: Redefining \smash on input line 940.
LaTeX Info: Redefining \relbar on input line 970.
LaTeX Info: Redefining \Relbar on input line 971.
\c@MaxMatrixCols=\count278
\dotsspace@=\muskip17
\c@parentequation=\count279
\dspbrk@lvl=\count280
\tag@help=\toks22
\row@=\count281
\column@=\count282
\maxfields@=\count283
\andhelp@=\toks23
\eqnshift@=\dimen151
\alignsep@=\dimen152
\tagshift@=\dimen153
\tagwidth@=\dimen154
\totwidth@=\dimen155
\lineht@=\dimen156
\@envbody=\toks24
\multlinegap=\skip57
\multlinetaggap=\skip58
\mathdisplay@stack=\toks25
LaTeX Info: Redefining \[ on input line 2953.
LaTeX Info: Redefining \] on input line 2954.
)
(c:/texlive/2023/texmf-dist/tex/latex/amsfonts/amssymb.sty
Package: amssymb 2013/01/14 v3.01 AMS font symbols

(c:/texlive/2023/texmf-dist/tex/latex/amsfonts/amsfonts.sty
Package: amsfonts 2013/01/14 v3.01 Basic AMSFonts support
\symAMSa=\mathgroup4
\symAMSb=\mathgroup5
LaTeX Font Info:    Redeclaring math symbol \hbar on input line 98.
LaTeX Font Info:    Overwriting math alphabet `\mathfrak' in version `bold'
(Font)                  U/euf/m/n --> U/euf/b/n on input line 106.
))
(c:/texlive/2023/texmf-dist/tex/latex/caption/subcaption.sty
Package: subcaption 2023/02/19 v1.6 Sub-captions (AR)

(c:/texlive/2023/texmf-dist/tex/latex/caption/caption.sty
Package: caption 2023/03/12 v3.6j Customizing captions (AR)

(c:/texlive/2023/texmf-dist/tex/latex/caption/caption3.sty
Package: caption3 2023/03/12 v2.4 caption3 kernel (AR)
\caption@tempdima=\dimen157
\captionmargin=\dimen158
\caption@leftmargin=\dimen159
\caption@rightmargin=\dimen160
\caption@width=\dimen161
\caption@indent=\dimen162
\caption@parindent=\dimen163
\caption@hangindent=\dimen164
Package caption Info: Standard document class detected.
)
\c@caption@flags=\count284
\c@continuedfloat=\count285
Package caption Info: float package is loaded.
Package caption Info: hyperref package is loaded.
)
Package caption Info: New subtype `subfigure' on input line 239.
\c@subfigure=\count286
Package caption Info: New subtype `subtable' on input line 239.
\c@subtable=\count287
)
(c:/texlive/2023/texmf-dist/tex/latex/geometry/geometry.sty
Package: geometry 2020/01/02 v5.9 Page Geometry

(c:/texlive/2023/texmf-dist/tex/generic/iftex/ifvtex.sty
Package: ifvtex 2019/10/25 v1.7 ifvtex legacy package. Use iftex instead.
)
\Gm@cnth=\count288
\Gm@cntv=\count289
\c@Gm@tempcnt=\count290
\Gm@bindingoffset=\dimen165
\Gm@wd@mp=\dimen166
\Gm@odd@mp=\dimen167
\Gm@even@mp=\dimen168
\Gm@layoutwidth=\dimen169
\Gm@layoutheight=\dimen170
\Gm@layouthoffset=\dimen171
\Gm@layoutvoffset=\dimen172
\Gm@dimlist=\toks26
)
(c:/texlive/2023/texmf-dist/tex/latex/listings/listings.sty
\lst@mode=\count291
\lst@gtempboxa=\box55
\lst@token=\toks27
\lst@length=\count292
\lst@currlwidth=\dimen173
\lst@column=\count293
\lst@pos=\count294
\lst@lostspace=\dimen174
\lst@width=\dimen175
\lst@newlines=\count295
\lst@lineno=\count296
\lst@maxwidth=\dimen176

(c:/texlive/2023/texmf-dist/tex/latex/listings/lstmisc.sty
File: lstmisc.sty 2023/02/27 1.9 (Carsten Heinz)
\c@lstnumber=\count297
\lst@skipnumbers=\count298
\lst@framebox=\box56
)
(c:/texlive/2023/texmf-dist/tex/latex/listings/listings.cfg
File: listings.cfg 2023/02/27 1.9 listings configuration
))
Package: listings 2023/02/27 1.9 (Carsten Heinz)

(c:/texlive/2023/texmf-dist/tex/latex/csvsimple/csvsimple.sty
(c:/texlive/2023/texmf-dist/tex/latex/l3packages/l3keys2e/l3keys2e.sty
(c:/texlive/2023/texmf-dist/tex/latex/l3kernel/expl3.sty
Package: expl3 2023-02-22 L3 programming layer (loader) 

(c:/texlive/2023/texmf-dist/tex/latex/l3backend/l3backend-pdftex.def
File: l3backend-pdftex.def 2023-01-16 L3 backend support: PDF output (pdfTeX)
\l__color_backend_stack_int=\count299
\l__pdf_internal_box=\box57
))
Package: l3keys2e 2023-02-02 LaTeX2e option processing using LaTeX3 keys
)
Package: csvsimple 2022/09/20 v2.3.2 LaTeX CSV file processing
)
(c:/texlive/2023/texmf-dist/tex/latex/csvsimple/csvsimple-legacy.sty
Package: csvsimple-legacy 2022/09/20 version 2.3.2 LaTeX2e CSV file processing

(c:/texlive/2023/texmf-dist/tex/latex/pgf/utilities/pgfrcs.sty
(c:/texlive/2023/texmf-dist/tex/generic/pgf/utilities/pgfutil-common.tex
\pgfutil@everybye=\toks28
\pgfutil@tempdima=\dimen177
\pgfutil@tempdimb=\dimen178
)
(c:/texlive/2023/texmf-dist/tex/generic/pgf/utilities/pgfutil-latex.def
\pgfutil@abb=\box58
)
(c:/texlive/2023/texmf-dist/tex/generic/pgf/utilities/pgfrcs.code.tex
(c:/texlive/2023/texmf-dist/tex/generic/pgf/pgf.revision.tex)
Package: pgfrcs 2023-01-15 v3.1.10 (3.1.10)
))
(c:/texlive/2023/texmf-dist/tex/latex/pgf/utilities/pgfkeys.sty
(c:/texlive/2023/texmf-dist/tex/generic/pgf/utilities/pgfkeys.code.tex
\pgfkeys@pathtoks=\toks29
\pgfkeys@temptoks=\toks30

(c:/texlive/2023/texmf-dist/tex/generic/pgf/utilities/pgfkeyslibraryfiltered.co
de.tex
\pgfkeys@tmptoks=\toks31
))) (c:/texlive/2023/texmf-dist/tex/latex/base/ifthen.sty
Package: ifthen 2022/04/13 v1.1d Standard LaTeX ifthen package (DPC)
)
(c:/texlive/2023/texmf-dist/tex/latex/etoolbox/etoolbox.sty
Package: etoolbox 2020/10/05 v2.5k e-TeX tools for LaTeX (JAW)
\etb@tempcnta=\count300
)
(c:/texlive/2023/texmf-dist/tex/latex/tools/shellesc.sty
Package: shellesc 2019/11/08 v1.0c unified shell escape interface for LaTeX
Package shellesc Info: Unrestricted shell escape enabled on input line 75.
)
\csv@file=\read2
\c@csvinputline=\count301
\c@csvrow=\count302
\c@csvcol=\count303
\csv@out=\write3
)
(c:/texlive/2023/texmf-dist/tex/latex/tools/array.sty
Package: array 2022/09/04 v2.5g Tabular extension package (FMi)
\col@sep=\dimen179
\ar@mcellbox=\box59
\extrarowheight=\dimen180
\NC@list=\toks32
\extratabsurround=\skip59
\backup@length=\skip60
\ar@cellbox=\box60
)
(c:/texlive/2023/texmf-dist/tex/latex/threeparttable/threeparttable.sty
Package: threeparttable 2003/06/13  v 3.0
\@tempboxb=\box61
)
LaTeX Font Info:    Trying to load font information for OT1+ppl on input line 1
8.

(c:/texlive/2023/texmf-dist/tex/latex/psnfss/ot1ppl.fd
File: ot1ppl.fd 2001/06/04 font definitions for OT1/ppl.
)
(c:/texlive/2023/texmf-dist/tex/generic/babel/babel.sty
Package: babel 2023/02/13 3.86 The Babel package
\babel@savecnt=\count304
\U@D=\dimen181
\l@unhyphenated=\language87

(c:/texlive/2023/texmf-dist/tex/generic/babel/txtbabel.def)
\bbl@readstream=\read3
\bbl@dirlevel=\count305

(c:/texlive/2023/texmf-dist/tex/generic/babel-english/english.ldf
Language: english 2017/06/06 v3.3r English support from the babel system
Package babel Info: Hyphen rules for 'canadian' set to \l@english
(babel)             (\language0). Reported on input line 102.
Package babel Info: Hyphen rules for 'australian' set to \l@ukenglish
(babel)             (\language21). Reported on input line 105.
Package babel Info: Hyphen rules for 'newzealand' set to \l@ukenglish
(babel)             (\language21). Reported on input line 108.
))
(c:/texlive/2023/texmf-dist/tex/generic/babel/locale/en/babel-english.tex
Package babel Info: Importing font and identification data for english
(babel)             from babel-en.ini. Reported on input line 11.
)
(c:/texlive/2023/texmf-dist/tex/latex/natbib/natbib.sty
Package: natbib 2010/09/13 8.31b (PWD, AO)
\bibhang=\skip61
\bibsep=\skip62
LaTeX Info: Redefining \cite on input line 694.
\c@NAT@ctr=\count306
))
(c:/texlive/2023/texmf-dist/tex/latex/chemformula/chemformula.sty
(c:/texlive/2023/texmf-dist/tex/latex/pgf/frontendlayer/tikz.sty
(c:/texlive/2023/texmf-dist/tex/latex/pgf/basiclayer/pgf.sty
Package: pgf 2023-01-15 v3.1.10 (3.1.10)

(c:/texlive/2023/texmf-dist/tex/latex/pgf/basiclayer/pgfcore.sty
(c:/texlive/2023/texmf-dist/tex/latex/pgf/systemlayer/pgfsys.sty
(c:/texlive/2023/texmf-dist/tex/generic/pgf/systemlayer/pgfsys.code.tex
Package: pgfsys 2023-01-15 v3.1.10 (3.1.10)
\pgf@x=\dimen182
\pgf@y=\dimen183
\pgf@xa=\dimen184
\pgf@ya=\dimen185
\pgf@xb=\dimen186
\pgf@yb=\dimen187
\pgf@xc=\dimen188
\pgf@yc=\dimen189
\pgf@xd=\dimen190
\pgf@yd=\dimen191
\w@pgf@writea=\write4
\r@pgf@reada=\read4
\c@pgf@counta=\count307
\c@pgf@countb=\count308
\c@pgf@countc=\count309
\c@pgf@countd=\count310
\t@pgf@toka=\toks33
\t@pgf@tokb=\toks34
\t@pgf@tokc=\toks35
\pgf@sys@id@count=\count311

(c:/texlive/2023/texmf-dist/tex/generic/pgf/systemlayer/pgf.cfg
File: pgf.cfg 2023-01-15 v3.1.10 (3.1.10)
)
Driver file for pgf: pgfsys-pdftex.def

(c:/texlive/2023/texmf-dist/tex/generic/pgf/systemlayer/pgfsys-pdftex.def
File: pgfsys-pdftex.def 2023-01-15 v3.1.10 (3.1.10)

(c:/texlive/2023/texmf-dist/tex/generic/pgf/systemlayer/pgfsys-common-pdf.def
File: pgfsys-common-pdf.def 2023-01-15 v3.1.10 (3.1.10)
)))
(c:/texlive/2023/texmf-dist/tex/generic/pgf/systemlayer/pgfsyssoftpath.code.tex
File: pgfsyssoftpath.code.tex 2023-01-15 v3.1.10 (3.1.10)
\pgfsyssoftpath@smallbuffer@items=\count312
\pgfsyssoftpath@bigbuffer@items=\count313
)
(c:/texlive/2023/texmf-dist/tex/generic/pgf/systemlayer/pgfsysprotocol.code.tex
File: pgfsysprotocol.code.tex 2023-01-15 v3.1.10 (3.1.10)
)) (c:/texlive/2023/texmf-dist/tex/latex/xcolor/xcolor.sty
Package: xcolor 2022/06/12 v2.14 LaTeX color extensions (UK)

(c:/texlive/2023/texmf-dist/tex/latex/graphics-cfg/color.cfg
File: color.cfg 2016/01/02 v1.6 sample color configuration
)
Package xcolor Info: Driver file: pdftex.def on input line 227.

(c:/texlive/2023/texmf-dist/tex/latex/graphics/mathcolor.ltx)
Package xcolor Info: Model `cmy' substituted by `cmy0' on input line 1353.
Package xcolor Info: Model `hsb' substituted by `rgb' on input line 1357.
Package xcolor Info: Model `RGB' extended on input line 1369.
Package xcolor Info: Model `HTML' substituted by `rgb' on input line 1371.
Package xcolor Info: Model `Hsb' substituted by `hsb' on input line 1372.
Package xcolor Info: Model `tHsb' substituted by `hsb' on input line 1373.
Package xcolor Info: Model `HSB' substituted by `hsb' on input line 1374.
Package xcolor Info: Model `Gray' substituted by `gray' on input line 1375.
Package xcolor Info: Model `wave' substituted by `hsb' on input line 1376.
)
(c:/texlive/2023/texmf-dist/tex/generic/pgf/basiclayer/pgfcore.code.tex
Package: pgfcore 2023-01-15 v3.1.10 (3.1.10)

(c:/texlive/2023/texmf-dist/tex/generic/pgf/math/pgfmath.code.tex
(c:/texlive/2023/texmf-dist/tex/generic/pgf/math/pgfmathutil.code.tex)
(c:/texlive/2023/texmf-dist/tex/generic/pgf/math/pgfmathparser.code.tex
\pgfmath@dimen=\dimen192
\pgfmath@count=\count314
\pgfmath@box=\box62
\pgfmath@toks=\toks36
\pgfmath@stack@operand=\toks37
\pgfmath@stack@operation=\toks38
)
(c:/texlive/2023/texmf-dist/tex/generic/pgf/math/pgfmathfunctions.code.tex)
(c:/texlive/2023/texmf-dist/tex/generic/pgf/math/pgfmathfunctions.basic.code.te
x)
(c:/texlive/2023/texmf-dist/tex/generic/pgf/math/pgfmathfunctions.trigonometric
.code.tex)
(c:/texlive/2023/texmf-dist/tex/generic/pgf/math/pgfmathfunctions.random.code.t
ex)
(c:/texlive/2023/texmf-dist/tex/generic/pgf/math/pgfmathfunctions.comparison.co
de.tex)
(c:/texlive/2023/texmf-dist/tex/generic/pgf/math/pgfmathfunctions.base.code.tex
)
(c:/texlive/2023/texmf-dist/tex/generic/pgf/math/pgfmathfunctions.round.code.te
x)
(c:/texlive/2023/texmf-dist/tex/generic/pgf/math/pgfmathfunctions.misc.code.tex
)
(c:/texlive/2023/texmf-dist/tex/generic/pgf/math/pgfmathfunctions.integerarithm
etics.code.tex)
(c:/texlive/2023/texmf-dist/tex/generic/pgf/math/pgfmathcalc.code.tex)
(c:/texlive/2023/texmf-dist/tex/generic/pgf/math/pgfmathfloat.code.tex
\c@pgfmathroundto@lastzeros=\count315
))
(c:/texlive/2023/texmf-dist/tex/generic/pgf/math/pgfint.code.tex)
(c:/texlive/2023/texmf-dist/tex/generic/pgf/basiclayer/pgfcorepoints.code.tex
File: pgfcorepoints.code.tex 2023-01-15 v3.1.10 (3.1.10)
\pgf@picminx=\dimen193
\pgf@picmaxx=\dimen194
\pgf@picminy=\dimen195
\pgf@picmaxy=\dimen196
\pgf@pathminx=\dimen197
\pgf@pathmaxx=\dimen198
\pgf@pathminy=\dimen199
\pgf@pathmaxy=\dimen256
\pgf@xx=\dimen257
\pgf@xy=\dimen258
\pgf@yx=\dimen259
\pgf@yy=\dimen260
\pgf@zx=\dimen261
\pgf@zy=\dimen262
)
(c:/texlive/2023/texmf-dist/tex/generic/pgf/basiclayer/pgfcorepathconstruct.cod
e.tex
File: pgfcorepathconstruct.code.tex 2023-01-15 v3.1.10 (3.1.10)
\pgf@path@lastx=\dimen263
\pgf@path@lasty=\dimen264
)
(c:/texlive/2023/texmf-dist/tex/generic/pgf/basiclayer/pgfcorepathusage.code.te
x
File: pgfcorepathusage.code.tex 2023-01-15 v3.1.10 (3.1.10)
\pgf@shorten@end@additional=\dimen265
\pgf@shorten@start@additional=\dimen266
)
(c:/texlive/2023/texmf-dist/tex/generic/pgf/basiclayer/pgfcorescopes.code.tex
File: pgfcorescopes.code.tex 2023-01-15 v3.1.10 (3.1.10)
\pgfpic=\box63
\pgf@hbox=\box64
\pgf@layerbox@main=\box65
\pgf@picture@serial@count=\count316
)
(c:/texlive/2023/texmf-dist/tex/generic/pgf/basiclayer/pgfcoregraphicstate.code
.tex
File: pgfcoregraphicstate.code.tex 2023-01-15 v3.1.10 (3.1.10)
\pgflinewidth=\dimen267
)
(c:/texlive/2023/texmf-dist/tex/generic/pgf/basiclayer/pgfcoretransformations.c
ode.tex
File: pgfcoretransformations.code.tex 2023-01-15 v3.1.10 (3.1.10)
\pgf@pt@x=\dimen268
\pgf@pt@y=\dimen269
\pgf@pt@temp=\dimen270
)
(c:/texlive/2023/texmf-dist/tex/generic/pgf/basiclayer/pgfcorequick.code.tex
File: pgfcorequick.code.tex 2023-01-15 v3.1.10 (3.1.10)
)
(c:/texlive/2023/texmf-dist/tex/generic/pgf/basiclayer/pgfcoreobjects.code.tex
File: pgfcoreobjects.code.tex 2023-01-15 v3.1.10 (3.1.10)
)
(c:/texlive/2023/texmf-dist/tex/generic/pgf/basiclayer/pgfcorepathprocessing.co
de.tex
File: pgfcorepathprocessing.code.tex 2023-01-15 v3.1.10 (3.1.10)
)
(c:/texlive/2023/texmf-dist/tex/generic/pgf/basiclayer/pgfcorearrows.code.tex
File: pgfcorearrows.code.tex 2023-01-15 v3.1.10 (3.1.10)
\pgfarrowsep=\dimen271
)
(c:/texlive/2023/texmf-dist/tex/generic/pgf/basiclayer/pgfcoreshade.code.tex
File: pgfcoreshade.code.tex 2023-01-15 v3.1.10 (3.1.10)
\pgf@max=\dimen272
\pgf@sys@shading@range@num=\count317
\pgf@shadingcount=\count318
)
(c:/texlive/2023/texmf-dist/tex/generic/pgf/basiclayer/pgfcoreimage.code.tex
File: pgfcoreimage.code.tex 2023-01-15 v3.1.10 (3.1.10)
)
(c:/texlive/2023/texmf-dist/tex/generic/pgf/basiclayer/pgfcoreexternal.code.tex
File: pgfcoreexternal.code.tex 2023-01-15 v3.1.10 (3.1.10)
\pgfexternal@startupbox=\box66
) (c:/texlive/2023/texmf-dist/tex/generic/pgf/basiclayer/pgfcorelayers.code.tex
File: pgfcorelayers.code.tex 2023-01-15 v3.1.10 (3.1.10)
)
(c:/texlive/2023/texmf-dist/tex/generic/pgf/basiclayer/pgfcoretransparency.code
.tex
File: pgfcoretransparency.code.tex 2023-01-15 v3.1.10 (3.1.10)
)
(c:/texlive/2023/texmf-dist/tex/generic/pgf/basiclayer/pgfcorepatterns.code.tex
File: pgfcorepatterns.code.tex 2023-01-15 v3.1.10 (3.1.10)
) (c:/texlive/2023/texmf-dist/tex/generic/pgf/basiclayer/pgfcorerdf.code.tex
File: pgfcorerdf.code.tex 2023-01-15 v3.1.10 (3.1.10)
))) (c:/texlive/2023/texmf-dist/tex/generic/pgf/modules/pgfmoduleshapes.code.te
x
File: pgfmoduleshapes.code.tex 2023-01-15 v3.1.10 (3.1.10)
\pgfnodeparttextbox=\box67
)
(c:/texlive/2023/texmf-dist/tex/generic/pgf/modules/pgfmoduleplot.code.tex
File: pgfmoduleplot.code.tex 2023-01-15 v3.1.10 (3.1.10)
)
(c:/texlive/2023/texmf-dist/tex/latex/pgf/compatibility/pgfcomp-version-0-65.st
y
Package: pgfcomp-version-0-65 2023-01-15 v3.1.10 (3.1.10)
\pgf@nodesepstart=\dimen273
\pgf@nodesepend=\dimen274
)
(c:/texlive/2023/texmf-dist/tex/latex/pgf/compatibility/pgfcomp-version-1-18.st
y
Package: pgfcomp-version-1-18 2023-01-15 v3.1.10 (3.1.10)
)) (c:/texlive/2023/texmf-dist/tex/latex/pgf/utilities/pgffor.sty
(c:/texlive/2023/texmf-dist/tex/latex/pgf/math/pgfmath.sty
(c:/texlive/2023/texmf-dist/tex/generic/pgf/math/pgfmath.code.tex))
(c:/texlive/2023/texmf-dist/tex/generic/pgf/utilities/pgffor.code.tex
Package: pgffor 2023-01-15 v3.1.10 (3.1.10)
\pgffor@iter=\dimen275
\pgffor@skip=\dimen276
\pgffor@stack=\toks39
\pgffor@toks=\toks40
))
(c:/texlive/2023/texmf-dist/tex/generic/pgf/frontendlayer/tikz/tikz.code.tex
Package: tikz 2023-01-15 v3.1.10 (3.1.10)

(c:/texlive/2023/texmf-dist/tex/generic/pgf/libraries/pgflibraryplothandlers.co
de.tex
File: pgflibraryplothandlers.code.tex 2023-01-15 v3.1.10 (3.1.10)
\pgf@plot@mark@count=\count319
\pgfplotmarksize=\dimen277
)
\tikz@lastx=\dimen278
\tikz@lasty=\dimen279
\tikz@lastxsaved=\dimen280
\tikz@lastysaved=\dimen281
\tikz@lastmovetox=\dimen282
\tikz@lastmovetoy=\dimen283
\tikzleveldistance=\dimen284
\tikzsiblingdistance=\dimen285
\tikz@figbox=\box68
\tikz@figbox@bg=\box69
\tikz@tempbox=\box70
\tikz@tempbox@bg=\box71
\tikztreelevel=\count320
\tikznumberofchildren=\count321
\tikznumberofcurrentchild=\count322
\tikz@fig@count=\count323

(c:/texlive/2023/texmf-dist/tex/generic/pgf/modules/pgfmodulematrix.code.tex
File: pgfmodulematrix.code.tex 2023-01-15 v3.1.10 (3.1.10)
\pgfmatrixcurrentrow=\count324
\pgfmatrixcurrentcolumn=\count325
\pgf@matrix@numberofcolumns=\count326
)
\tikz@expandcount=\count327

(c:/texlive/2023/texmf-dist/tex/generic/pgf/frontendlayer/tikz/libraries/tikzli
brarytopaths.code.tex
File: tikzlibrarytopaths.code.tex 2023-01-15 v3.1.10 (3.1.10)
)))
(c:/texlive/2023/texmf-dist/tex/latex/l3packages/xfrac/xfrac.sty
(c:/texlive/2023/texmf-dist/tex/latex/base/textcomp.sty
Package: textcomp 2020/02/02 v2.0n Standard LaTeX package
)
(c:/texlive/2023/texmf-dist/tex/latex/l3packages/xparse/xparse.sty
Package: xparse 2023-02-02 L3 Experimental document command parser
)
(c:/texlive/2023/texmf-dist/tex/latex/l3packages/xtemplate/xtemplate.sty
Package: xtemplate 2023-02-02 L3 Experimental prototype document functions
\l__xtemplate_tmp_dim=\dimen286
\l__xtemplate_tmp_int=\count328
\l__xtemplate_tmp_muskip=\muskip18
\l__xtemplate_tmp_skip=\skip63
)
Package: xfrac 2023-02-02 L3 Experimental split-level fractions
\l__xfrac_slash_box=\box72
\l__xfrac_tmp_box=\box73
\l__xfrac_denominator_bot_sep_dim=\dimen287
\l__xfrac_numerator_bot_sep_dim=\dimen288
\l__xfrac_numerator_top_sep_dim=\dimen289
\l__xfrac_slash_left_sep_dim=\dimen290
\l__xfrac_slash_right_sep_dim=\dimen291
\l__xfrac_slash_left_muskip=\muskip19
\l__xfrac_slash_right_muskip=\muskip20

Package xtemplate Info: Declaring object type 'xfrac' taking 3 argument(s) on
(xtemplate)             line 80.

)
(c:/texlive/2023/texmf-dist/tex/latex/units/nicefrac.sty
Package: nicefrac 1998/08/04 v0.9b Nice fractions
\L@UnitsRaiseDisplaystyle=\skip64
\L@UnitsRaiseTextstyle=\skip65
\L@UnitsRaiseScriptstyle=\skip66
)
(c:/texlive/2023/texmf-dist/tex/generic/pgf/libraries/pgflibraryarrows.meta.cod
e.tex
File: pgflibraryarrows.meta.code.tex 2023-01-15 v3.1.10 (3.1.10)
\pgfarrowinset=\dimen292
\pgfarrowlength=\dimen293
\pgfarrowwidth=\dimen294
\pgfarrowlinewidth=\dimen295
)
Package: chemformula 2022/01/23 v4.17 typeset chemical compounds and reactions 
(CN)
\l__chemformula_tmpa_dim=\dimen296
\l__chemformula_tmpb_dim=\dimen297
\l__chemformula_tmpc_dim=\dimen298
\l__chemformula_tmpa_int=\count329
\l__chemformula_tmpb_int=\count330
\l__chemformula_tmpc_int=\count331
\l__chemformula_tmpa_box=\box74
\l__chemformula_tmpb_box=\box75
\l__chemformula_arrow_length_dim=\dimen299
\l__chemformula_arrow_label_height_dim=\dimen300
\l__chemformula_arrow_label_offset_dim=\dimen301
\l__chemformula_arrow_minimum_length_dim=\dimen302
\l__chemformula_arrow_shortage_dim=\dimen303
\l__chemformula_arrow_offset_dim=\dimen304
\l__chemformula_arrow_yshift_dim=\dimen305
\l__chemformula_radical_radius_dim=\dimen306
\l__chemformula_radical_hshift_dim=\dimen307
\l__chemformula_radical_vshift_dim=\dimen308
\l__chemformula_radical_space_dim=\dimen309
\l__chemformula_arrow_head_dim=\dimen310
\l__chemformula_name_dim=\dimen311
\l__chemformula_adduct_space_dim=\dimen312
\l__chemformula_charge_shift_dim=\dimen313
\l__chemformula_subscript_shift_dim=\dimen314
\l__chemformula_superscript_shift_dim=\dimen315
\l__chemformula_subscript_dim=\dimen316
\l__chemformula_superscript_dim=\dimen317
\l__chemformula_bond_dim=\dimen318
\l__chemformula_bond_space_dim=\dimen319
\l__chemformula_elspec_pair_distance_dim=\dimen320
\l__chemformula_elspec_pair_line_length_dim=\dimen321
\l__chemformula_elspec_pair_width_dim=\dimen322
\l__chemformula_kroegervink_positive_radius_dim=\dimen323
\l__chemformula_kroegervink_positive_hshift_dim=\dimen324
\l__chemformula_kroegervink_positive_vshift_dim=\dimen325
\l__chemformula_kroegervink_positive_space_dim=\dimen326
\l__chemformula_stoich_space_skip=\skip67
\l__chemformula_math_space_skip=\skip68
\l__chemformula_additions_symbol_space_skip=\skip69
\l__chemformula_count_tokens_int=\count332
\g__chemformula_lewis_int=\count333
\l__chemformula_arrow_arg_i_box=\box76
\l__chemformula_arrow_arg_ii_box=\box77
\l__chemformula_superscript_box=\box78
\l__chemformula_subscript_box=\box79
\l__chemformula_plus_space_skip=\skip70
\l__chemformula_minus_space_skip=\skip71
) (c:/texlive/2023/texmf-dist/tex/latex/mathtools/mathtools.sty
Package: mathtools 2022/06/29 v1.29 mathematical typesetting tools

(c:/texlive/2023/texmf-dist/tex/latex/tools/calc.sty
Package: calc 2017/05/25 v4.3 Infix arithmetic (KKT,FJ)
\calc@Acount=\count334
\calc@Bcount=\count335
\calc@Adimen=\dimen327
\calc@Bdimen=\dimen328
\calc@Askip=\skip72
\calc@Bskip=\skip73
LaTeX Info: Redefining \setlength on input line 80.
LaTeX Info: Redefining \addtolength on input line 81.
\calc@Ccount=\count336
\calc@Cskip=\skip74
)
(c:/texlive/2023/texmf-dist/tex/latex/mathtools/mhsetup.sty
Package: mhsetup 2021/03/18 v1.4 programming setup (MH)
)
\g_MT_multlinerow_int=\count337
\l_MT_multwidth_dim=\dimen329
\origjot=\skip75
\l_MT_shortvdotswithinadjustabove_dim=\dimen330
\l_MT_shortvdotswithinadjustbelow_dim=\dimen331
\l_MT_above_intertext_sep=\dimen332
\l_MT_below_intertext_sep=\dimen333
\l_MT_above_shortintertext_sep=\dimen334
\l_MT_below_shortintertext_sep=\dimen335
\xmathstrut@box=\box80
\xmathstrut@dim=\dimen336
)
(c:/texlive/2023/texmf-dist/tex/latex/tools/longtable.sty
Package: longtable 2021-09-01 v4.17 Multi-page Table package (DPC)
\LTleft=\skip76
\LTright=\skip77
\LTpre=\skip78
\LTpost=\skip79
\LTchunksize=\count338
\LTcapwidth=\dimen337
\LT@head=\box81
\LT@firsthead=\box82
\LT@foot=\box83
\LT@lastfoot=\box84
\LT@gbox=\box85
\LT@cols=\count339
\LT@rows=\count340
\c@LT@tables=\count341
\c@LT@chunks=\count342
\LT@p@ftn=\toks41
)
(c:/texlive/2023/texmf-dist/tex/latex/tabularray/tabularray.sty
Package: tabularray 2023-03-01 v2023A Typeset tabulars and arrays with LaTeX3
\l__tblr_a_int=\count343
\l__tblr_c_int=\count344
\l__tblr_r_int=\count345
\l__tblr_d_dim=\dimen338
\l__tblr_h_dim=\dimen339
\l__tblr_o_dim=\dimen340
\l__tblr_p_dim=\dimen341
\l__tblr_q_dim=\dimen342
\l__tblr_r_dim=\dimen343
\l__tblr_s_dim=\dimen344
\l__tblr_t_dim=\dimen345
\l__tblr_v_dim=\dimen346
\l__tblr_w_dim=\dimen347
\l__tblr_a_box=\box86
\l__tblr_b_box=\box87
\l__tblr_c_box=\box88
\l__tblr_d_box=\box89
\g__tblr_table_count_int=\count346
\c@rownum=\count347
\c@colnum=\count348
\c@rowcount=\count349
\c@colcount=\count350
\abovesep=\dimen348
\belowsep=\dimen349
\leftsep=\dimen350
\rightsep=\dimen351
\g_tblr_level_int=\count351
\g__tblr_data_row_key_count_int=\count352
\g__tblr_data_column_key_count_int=\count353
\g__tblr_data_cell_key_count_int=\count354
\g__tblr_array_int=\count355
\l__tblr_key_count_int=\count356
\l__tblr_key_quotient_int=\count357
\l__tblr_key_quotient_two_int=\count358
\l__tblr_key_remainder_int=\count359
\g__tblr_data_str_value_count_int=\count360
\rulewidth=\dimen352
\l__tblr_strut_dp_dim=\dimen353
\l__tblr_strut_ht_dim=\dimen354
\g__tblr_cell_wd_dim=\dimen355
\g__tblr_cell_ht_dim=\dimen356
\g__tblr_cell_head_dim=\dimen357
\g__tblr_cell_foot_dim=\dimen358
\l__column_target_dim=\dimen359
\l__tblr_caption_box=\box90
\l__tblr_caption_left_box=\box91
\l__tblr_row_head_box=\box92
\l__tblr_row_foot_box=\box93
\l__tblr_row_head_foot_dim=\dimen360
\tablewidth=\dimen361
\l__tblr_table_firsthead_box=\box94
\l__tblr_table_middlehead_box=\box95
\l__tblr_table_lasthead_box=\box96
\l__tblr_table_firstfoot_box=\box97
\l__tblr_table_middlefoot_box=\box98
\l__tblr_table_lastfoot_box=\box99
\l__tblr_remain_height_dim=\dimen362
\l__tblr_long_from_int=\count361
\l__tblr_long_to_int=\count362
\l__tblr_curr_i_int=\count363
\l__tblr_prev_i_int=\count364
\l__tblr_table_page_int=\count365
\l__tblr_table_head_box=\box100
\l__tblr_table_foot_box=\box101
\l__tblr_table_head_foot_dim=\dimen363
\l__tblr_table_head_body_foot_dim=\dimen364
\l__tblr_table_box=\box102
\l__tblr_table_hlines_box=\box103
\l__tblr_hline_box=\box104
\l__tblr_row_box=\box105
\l__tblr_col_o_wd_dim=\dimen365
\l__tblr_col_b_wd_dim=\dimen366
\l__tblr_hline_leftskip_dim=\dimen367
\l__tblr_hline_rightskip_dim=\dimen368
\l__tblr_row_ht_dim=\dimen369
\l__tblr_row_dp_dim=\dimen370
\l__tblr_row_abovesep_dim=\dimen371
\l__tblr_row_belowsep_dim=\dimen372
\l__tblr_row_vlines_box=\box106
\l__tblr_vline_box=\box107
\l__tblr_cell_box=\box108
\l__row_upper_dim=\dimen373
\l__row_lower_dim=\dimen374
\l__row_vpace_dim=\dimen375
\l__tblr_vline_aboveskip_dim=\dimen376
\l__tblr_vline_belowskip_dim=\dimen377
\l__tblr_cell_wd_dim=\dimen378
\l__tblr_cell_ht_dim=\dimen379
\l__tblr_diag_box=\box109
) (./main.aux

LaTeX Warning: Label `tab:my-table' multiply defined.


LaTeX Warning: Label `tab:my-table' multiply defined.

)
\openout1 = `main.aux'.

LaTeX Font Info:    Checking defaults for OML/cmm/m/it on input line 26.
LaTeX Font Info:    ... okay on input line 26.
LaTeX Font Info:    Checking defaults for OMS/cmsy/m/n on input line 26.
LaTeX Font Info:    ... okay on input line 26.
LaTeX Font Info:    Checking defaults for OT1/cmr/m/n on input line 26.
LaTeX Font Info:    ... okay on input line 26.
LaTeX Font Info:    Checking defaults for T1/cmr/m/n on input line 26.
LaTeX Font Info:    ... okay on input line 26.
LaTeX Font Info:    Checking defaults for TS1/cmr/m/n on input line 26.
LaTeX Font Info:    ... okay on input line 26.
LaTeX Font Info:    Checking defaults for OMX/cmex/m/n on input line 26.
LaTeX Font Info:    ... okay on input line 26.
LaTeX Font Info:    Checking defaults for U/cmr/m/n on input line 26.
LaTeX Font Info:    ... okay on input line 26.
LaTeX Font Info:    Checking defaults for PD1/pdf/m/n on input line 26.
LaTeX Font Info:    ... okay on input line 26.
LaTeX Font Info:    Checking defaults for PU/pdf/m/n on input line 26.
LaTeX Font Info:    ... okay on input line 26.
Package hyperref Info: Link coloring OFF on input line 26.
 (./main.out) (./main.out)
\@outlinefile=\write5
\openout5 = `main.out'.


(c:/texlive/2023/texmf-dist/tex/context/base/mkii/supp-pdf.mkii
[Loading MPS to PDF converter (version 2006.09.02).]
\scratchcounter=\count366
\scratchdimen=\dimen380
\scratchbox=\box110
\nofMPsegments=\count367
\nofMParguments=\count368
\everyMPshowfont=\toks42
\MPscratchCnt=\count369
\MPscratchDim=\dimen381
\MPnumerator=\count370
\makeMPintoPDFobject=\count371
\everyMPtoPDFconversion=\toks43
) (c:/texlive/2023/texmf-dist/tex/latex/epstopdf-pkg/epstopdf-base.sty
Package: epstopdf-base 2020-01-24 v2.11 Base part for package epstopdf
Package epstopdf-base Info: Redefining graphics rule for `.eps' on input line 4
85.

(c:/texlive/2023/texmf-dist/tex/latex/latexconfig/epstopdf-sys.cfg
File: epstopdf-sys.cfg 2010/07/13 v1.3 Configuration of (r)epstopdf for TeX Liv
e
))
Package caption Info: Begin \AtBeginDocument code.
Package caption Info: listings package is loaded.
Package caption Info: longtable package is loaded.

(c:/texlive/2023/texmf-dist/tex/latex/caption/ltcaption.sty
Package: ltcaption 2021/01/08 v1.4c longtable captions (AR)
)
Package caption Info: threeparttable package is loaded.
Package caption Info: End \AtBeginDocument code.

*geometry* driver: auto-detecting
*geometry* detected driver: pdftex
*geometry* verbose mode - [ preamble ] result:
* driver: pdftex
* paper: a4paper
* layout: <same size as paper>
* layoutoffset:(h,v)=(0.0pt,0.0pt)
* modes: 
* h-part:(L,W,R)=(81.94394pt, 433.62pt, 81.94394pt)
* v-part:(T,H,B)=(63.39273pt, 686.56499pt, 95.08913pt)
* \paperwidth=597.50787pt
* \paperheight=845.04684pt
* \textwidth=433.62pt
* \textheight=686.56499pt
* \oddsidemargin=9.67395pt
* \evensidemargin=9.67395pt
* \topmargin=-45.87726pt
* \headheight=12.0pt
* \headsep=25.0pt
* \topskip=11.0pt
* \footskip=30.0pt
* \marginparwidth=59.0pt
* \marginparsep=10.0pt
* \columnsep=10.0pt
* \skip\footins=10.0pt plus 4.0pt minus 2.0pt
* \hoffset=0.0pt
* \voffset=0.0pt
* \mag=1000
* \@twocolumnfalse
* \@twosidefalse
* \@mparswitchfalse
* \@reversemarginfalse
* (1in=72.27pt=25.4mm, 1cm=28.453pt)

\c@lstlisting=\count372
(c:/texlive/2023/texmf-dist/tex/latex/ninecolors/ninecolors.sty
Package: ninecolors 2022-02-13 vv2022D Select colors with proper color contrast

)
LaTeX Font Info:    Trying to load font information for U+msa on input line 29.


(c:/texlive/2023/texmf-dist/tex/latex/amsfonts/umsa.fd
File: umsa.fd 2013/01/14 v3.01 AMS symbols A
)
LaTeX Font Info:    Trying to load font information for U+msb on input line 29.


(c:/texlive/2023/texmf-dist/tex/latex/amsfonts/umsb.fd
File: umsb.fd 2013/01/14 v3.01 AMS symbols B
) [1

{c:/texlive/2023/texmf-var/fonts/map/pdftex/updmap/pdftex.map}{c:/texlive/2023/
texmf-dist/fonts/enc/dvips/base/8r.enc}] [2] [3] [4] [5] [6] [7] [8] [9] [10] [
11] [12] [13]
[14] (./main.aux)

LaTeX Warning: There were multiply-defined labels.

Package rerunfilecheck Info: File `main.out' has not changed.
(rerunfilecheck)             Checksum: A6A037F37DF4D4495B5F0B47DCE35E5B;573.
 ) 
Here is how much of TeX's memory you used:
 30601 strings out of 476025
 596808 string characters out of 5794014
 1939382 words of memory out of 5000000
 50532 multiletter control sequences out of 15000+600000
 522361 words of font info for 61 fonts, out of 8000000 for 9000
 1141 hyphenation exceptions out of 8191
 94i,21n,103p,434b,640s stack positions out of 10000i,1000n,20000p,200000b,200000s
<c:/texlive/2023/texmf-dist/fonts/type1/public/amsfonts/cm/cmmi10.pfb><c:/tex
live/2023/texmf-dist/fonts/type1/public/amsfonts/cm/cmmi8.pfb><c:/texlive/2023/
texmf-dist/fonts/type1/public/amsfonts/cm/cmr10.pfb><c:/texlive/2023/texmf-dist
/fonts/type1/public/amsfonts/cm/cmr6.pfb><c:/texlive/2023/texmf-dist/fonts/type
1/public/amsfonts/cm/cmr8.pfb><c:/texlive/2023/texmf-dist/fonts/type1/public/am
sfonts/cm/cmsy10.pfb><c:/texlive/2023/texmf-dist/fonts/type1/public/amsfonts/cm
/cmsy8.pfb><c:/texlive/2023/texmf-dist/fonts/type1/public/amsfonts/symbols/msbm
10.pfb><c:/texlive/2023/texmf-dist/fonts/type1/urw/palatino/uplb8a.pfb><c:/texl
ive/2023/texmf-dist/fonts/type1/urw/palatino/uplr8a.pfb><c:/texlive/2023/texmf-
dist/fonts/type1/urw/palatino/uplri8a.pfb>
Output written on main.pdf (14 pages, 161423 bytes).
PDF statistics:
 255 PDF objects out of 1000 (max. 8388607)
 214 compressed objects within 3 object streams
 42 named destinations out of 1000 (max. 500000)
 37 words of extra memory for PDF output out of 10000 (max. 10000000)
