# Supplementary material for: Basal State Calibration of a Chemical Reaction Network Model for Autophagy
Source: Int J Mol Sci. 2024 Oct 21;25(20):11316. doi: 10.3390/ijms252011316 (PMC11508741; doi:10.3390/ijms252011316)
Supplement: Supplementary file 1 [file ijms-25-11316-s001.zip › main.out]

\BOOKMARK [1][-]{section.1}{\376\377\000L\000i\000u\000\040\000e\000t\000\040\000a\000l\000.\000\040\000m\000o\000d\000e\000l\000'\000s\000\040\000o\000r\000i\000g\000i\000n\000a\000l\000\040\000r\000e\000a\000c\000t\000i\000o\000n\000s}{}% 1
\BOOKMARK [1][-]{section.2}{\376\377\000R\000e\000v\000i\000s\000e\000d\000\040\000r\000e\000a\000c\000t\000i\000o\000n\000s}{}% 2
\BOOKMARK [1][-]{section.3}{\376\377\000I\000n\000i\000t\000i\000a\000l\000\040\000p\000r\000o\000t\000e\000i\000n\000\040\000c\000o\000n\000c\000e\000n\000t\000r\000a\000t\000i\000o\000n\000s}{}% 3
