# Supplementary material for: Basal State Calibration of a Chemical Reaction Network Model for Autophagy
Source: Int J Mol Sci. 2024 Oct 21;25(20):11316. doi: 10.3390/ijms252011316 (PMC11508741; doi:10.3390/ijms252011316)
Supplement: Supplementary file 1 [file ijms-25-11316-s001.zip › main.tex]

\documentclass[11pt]{article}
\usepackage{UF_FRED_paper_style}
\usepackage{chemformula}
\usepackage{amsmath} 
\usepackage{mathtools}
\usepackage{longtable}
\usepackage[utf8]{inputenc}
\usepackage{tabularray}
\renewcommand{\thetable}{S\arabic{table}}
\newenvironment{solution}[1][\it{Solution}]{\textbf{#1. } }{$\square$}
%% ===============================================
%% Setting the line spacing (3 options: only pick one)
% \doublespacing
% \singlespacing
\onehalfspacing
%% ===============================================

\setlength{\droptitle}{-5em} %% Don't touch

% %%%%%%%%%%%%%%%%%%%%%%%%%%%%%%%%%%%%%%%%%%%%%%%%%%%%%%%%%%
% SET THE TITLE
% %%%%%%%%%%%%%%%%%%%%%%%%%%%%%%%%%%%%%%%%%%%%%%%%%%%%%%%%%%

% TITLE:
\title{Supplementary information}
\begin{document}

\section{Liu et al. model's original reactions}
The calculations were carried out in \(\frac{mol}{cm^3}\), thus the rate coefficients values for the first and second order reactions are taken in \(\frac{1}{s}\) and \(\frac{cm^3}{mol*s}\) units, respectively.
{\allowdisplaybreaks
\begin{align*}
    \mathrm{AMPK} + \mathrm{nS} &\xrightarrow{k0} \mathrm{AMPKa} + \mathrm{nS} \\
    \mathrm{AMPKa} &\xrightarrow{k1} \mathrm{AMPK} \\
    \mathrm{AMPKa} + \mathrm{mTORa} &\xrightarrow{k2} \mathrm{AMPKa} + \mathrm{mTOR} \\
    \mathrm{AMPKa} + \mathrm{mTORa\_ULKa} &\xrightarrow{k3} \mathrm{AMPKa} + \mathrm{mTOR} + \mathrm{ULKa} \\
    \mathrm{mTORa} &\xrightarrow{k4} \mathrm{mTOR} \\
    \mathrm{mTORa} + \mathrm{AMPKa} &\xrightarrow{k5} \mathrm{mTORa} + \mathrm{AMPK} \\
    \mathrm{ULK} + \mathrm{mTORa} &\xrightleftharpoons[k7]{k6} \mathrm{mTORa\_ULK} \\
    \mathrm{ULKa} + \mathrm{mTORa} &\xrightleftharpoons[k9]{k8} \mathrm{mTORa\_ULK} \\
    \mathrm{AMPKa} + \mathrm{ULK} &\xrightarrow{k10} \mathrm{AMPKa} + \mathrm{ULKa} \\
    \mathrm{ULKa} &\xrightarrow{k11} \mathrm{ULKa} + \mathrm{phag} \\
    \mathrm{AMPKa} + \mathrm{TSC} &\xrightarrow{k12} \mathrm{AMPKa} + \mathrm{TSCa} \\
    \mathrm{RHEBa} + \mathrm{TSCa} &\xrightarrow{k13} \mathrm{RHEB} + \mathrm{TSCa} \\
    \mathrm{RHEBa} + \mathrm{mTOR} &\xrightarrow{k14} \mathrm{RHEBa} + \mathrm{mTORa} \\
    \mathrm{RHEB} &\xrightarrow{k15} \mathrm{RHEBa} \\
    \mathrm{ULKa} &\xrightarrow{k16} \mathrm{ULK} \\
    \mathrm{AMPKa} + \mathrm{ULKa} &\xrightarrow{k17} \mathrm{AMPK} + \mathrm{ULKa} \\
    \mathrm{phag} + \mathrm{BEC1} &\xrightarrow{k18} \mathrm{preAUT} + \mathrm{BEC1} \\
    \mathrm{phag} + \mathrm{BEC1\_UVG} &\xrightarrow{k19} \mathrm{preAUT} + \mathrm{BEC1\_UVG} \\
    \mathrm{BEC1} + \mathrm{UVG} &\xrightleftharpoons[k21]{k20} \mathrm{BEC1\_UVG} \\
    \varnothing &\xrightarrow{k22} \mathrm{BEC1} \\
    \mathrm{BEC1c} &\xrightarrow{k23} \mathrm{cytc} + \mathrm{BEC1c} \\
    \mathrm{BEC1c} &\xrightarrow{k24} \varnothing \\
    \mathrm{phag} &\xrightarrow{k25} \varnothing \\
    \mathrm{ATG5} + \mathrm{phag} &\xrightarrow{k26} \mathrm{ATG5} + \mathrm{AUT} \\
    \mathrm{AUT} &\xrightarrow{k27} \varnothing \\
    \mathrm{AUT} + \mathrm{nS} &\xrightarrow{k28} \mathrm{AUT} \\
    \mathrm{AUT} + \mathrm{eS} &\xrightarrow{k29} \mathrm{AUT} \\
    \varnothing &\xrightarrow{k30} \mathrm{phag} \\
    \mathrm{eS} + \mathrm{PERK} &\xrightarrow{k31} \mathrm{PERKa} \\
    \mathrm{ATF4a} &\xrightarrow{k32} \mathrm{phag} \\
    \mathrm{PERKa} + \mathrm{ATF4} &\xrightarrow{k33} \mathrm{PERK} + \mathrm{ATF4a} \\
    \mathrm{preAUT} &\xrightarrow{k34} \varnothing \\
    \mathrm{dS} + \mathrm{DAPK} &\xrightarrow{k35} \mathrm{dS} + \mathrm{DAPKa} \\
    \mathrm{DAPKa} &\xrightarrow{k36} \mathrm{DAPK} \\
    \mathrm{EPACa} + \mathrm{PLCe} &\xrightarrow{k37} \mathrm{EPACa} + \mathrm{PLCea} \\
    \mathrm{PLCea} &\xrightarrow{k38} \mathrm{PLCe} \\
    \mathrm{PLCea} + \mathrm{PIP2} &\xrightarrow{k39} \mathrm{PLCea} + \mathrm{IP3} \\
    \mathrm{Ca2er} + \mathrm{IP3R\_IP3} &\xrightarrow{k40} \mathrm{Ca2ic} + \mathrm{IP3R\_IP3} \\
    \mathrm{Ca2ic} + \mathrm{SERCA} &\xrightarrow{k41} \mathrm{Ca2er} + \mathrm{SERCA} \\
    \mathrm{Ca2ic} + \mathrm{Bax} &\xrightarrow{k42} \mathrm{Ca2ic} + \mathrm{Baxa} \\
    \mathrm{IP3R} + \mathrm{IP3} &\xrightleftharpoons[k44]{k43} \mathrm{IP3R\_IP3} \\
    \mathrm{IP3} &\xrightarrow{k45} \mathrm{IP2} \\
    \mathrm{IP2} &\xrightarrow{k46} \mathrm{IP} \\
    \mathrm{IP} &\xrightarrow{k47} \mathrm{Ins} \\
    \mathrm{Ins} &\xrightarrow{k48} \mathrm{PIP2} \\
    \mathrm{IP3R\_IP3} + \mathrm{phag} &\xrightarrow{k49} \mathrm{IP3R\_IP3} \\
    \mathrm{Ca2ic} + \mathrm{CaMKKb} &\xrightarrow{k50} \mathrm{Ca2ic} + \mathrm{CaMKKba} \\
    \mathrm{CaMKKba} &\xrightarrow{k51} \mathrm{Ca2ic} + \mathrm{CaMKKb} \\
    \mathrm{AMPK} + \mathrm{CaMKKba} &\xrightarrow{k52} \mathrm{AMPKa} + \mathrm{CaMKKba} \\
    \mathrm{IP3R} + \mathrm{BCL2} &\xrightleftharpoons[k54]{k53} \mathrm{IP3R\_BCL2} \\
    \mathrm{BEC1} + \mathrm{BCL2} &\xrightleftharpoons[k56]{k55} \mathrm{BEC1\_BCL2} \\
    \mathrm{BCL2p} &\xrightarrow{k57} \mathrm{BCL2} \\
    \mathrm{Ca2ic} + \mathrm{Calpain} &\xrightarrow{k58} \mathrm{Ca2ic} + \mathrm{Calpaina} \\
    \mathrm{Calpaina} &\xrightarrow{k59} \mathrm{Calpain} \\
    \mathrm{Calpaina} + \mathrm{Ga} &\xrightarrow{k60} \mathrm{Gaa} + \mathrm{Calpaina} \\
    \mathrm{Calpaina} + \mathrm{ATG5} &\xrightarrow{k61} \mathrm{Calpaina} + \mathrm{ATG5t} \\
    \mathrm{ATG5t} + \mathrm{BCL2} &\xrightleftharpoons[k63]{k62} \mathrm{ATG5\_BCL2} \\
    \mathrm{Calpaina} + \mathrm{Bid} &\xrightarrow{k64} \mathrm{Calpaina} + \mathrm{tBid} \\
    \mathrm{Calpaina} + \mathrm{BEC1} &\xrightarrow{k65} \mathrm{Calpaina} \\
    \mathrm{AC} + \mathrm{Gaa} &\xrightleftharpoons[k67]{k66} \mathrm{AC\_Gaa} \\
    \mathrm{AC\_Gaa} &\xrightarrow{k68} \mathrm{AC\_Gaa} + \mathrm{cAMP} \\
    \mathrm{cAMP} &\xrightarrow{k69} \varnothing \\
    \mathrm{cAMP} + \mathrm{EPAC} &\xrightarrow{k70} \mathrm{cAMP} + \mathrm{EPACa} \\
    \mathrm{EPACa} &\xrightarrow{k71} \mathrm{EPAC} \\
    \mathrm{Ga} &\xrightarrow{k72} \mathrm{G} \\
    \mathrm{AC} + \mathrm{Ga} &\xrightleftharpoons[k74]{k73} \mathrm{AC\_Ga} \\
    \mathrm{Gabg} + \mathrm{GPCRa} &\xrightarrow{k75} \mathrm{Ga} + \mathrm{Gbg} + \mathrm{GPCRa} \\
    \mathrm{Ga} + \mathrm{Gbg} &\xrightarrow{k76} \mathrm{Gabg} \\
    \mathrm{BCL2} + \mathrm{Bax} &\xrightleftharpoons[k78]{k77} \mathrm{BCL2\_Bax} \\
    \mathrm{Bax} + \mathrm{p53m} &\xrightarrow{k79} \mathrm{Baxa} + \mathrm{p53m} \\
    \mathrm{Baxa} &\xrightarrow{k80} \mathrm{Bax} \\
    \mathrm{Bax} &\xrightarrow{k81} \varnothing \\
    \mathrm{UVG} + \mathrm{Bax} &\xrightleftharpoons[k83]{k82} \mathrm{UVG\_Bax} \\
    \mathrm{cytc} + \mathrm{caspase} &\xrightarrow{k84} \mathrm{cytc} + \mathrm{caspasea} \\
    \mathrm{Bid} + \mathrm{caspasea} &\xrightarrow{k85} \mathrm{tBid} + \mathrm{caspasea} \\
    \mathrm{tBid} &\xrightarrow{k86} \varnothing \\
    \varnothing &\xrightarrow{k87} \mathrm{Bid} \\
    \mathrm{JNKa} + \mathrm{caspase} &\xrightarrow{k88} \mathrm{JNKa} + \mathrm{caspasea} \\
    \mathrm{dS} &\xrightarrow{k89} \mathrm{dS} + \mathrm{p53c} \\
    \mathrm{p53c} &\xrightarrow{k90} \varnothing \\
    \mathrm{p53c} &\xrightleftharpoons[k92]{k91} \mathrm{p53a} \\
    \mathrm{p53a} &\xrightarrow{k93} \mathrm{p53a} + \mathrm{Mdm2} \\
    \mathrm{p53c} + \mathrm{Mdm2} &\xrightarrow{k94} \mathrm{p53m} + \mathrm{Mdm2} \\
    \mathrm{p53a} &\xrightarrow{k95} \mathrm{p53a} + \mathrm{Bax} \\
    \mathrm{p53m} + \mathrm{BCL2} &\xrightleftharpoons[k97]{k96} \mathrm{p53\_BCL2} \\
    \mathrm{Mdm2} &\xrightarrow{k98} \varnothing \\
    \mathrm{p53a} &\xrightarrow{k99} \mathrm{p53a} + \mathrm{DRAM} \\
    \mathrm{DRAM} &\xrightarrow{k100} \varnothing \\
    \mathrm{DRAM} + \mathrm{preAUT} &\xrightarrow{k101} \mathrm{DRAM} + \mathrm{AUT} \\
    \mathrm{p53c} + \mathrm{AMPKa} &\xrightarrow{k102} \mathrm{p53c} + \mathrm{AMPK} \\
    \mathrm{p53a} &\xrightarrow{k103} \mathrm{p53a} + \mathrm{PUMA} \\
    \mathrm{PUMA} + \mathrm{BCL2} &\xrightleftharpoons[k105]{k104} \mathrm{PUMA\_BCL2} \\
    \mathrm{PUMA} &\xrightarrow{k106} \varnothing \\
    \mathrm{Baxa} &\xrightarrow{k107} \mathrm{cytc} + \mathrm{Baxa} \\
    \mathrm{cytc} &\xrightarrow{k108} \varnothing \\
    \mathrm{mTORa} + \mathrm{TFEBi} &\xrightarrow{k109} \mathrm{mTORa} + \mathrm{TFEB} \\
    \mathrm{phag} + \mathrm{TFEB} &\xrightarrow{k110} \mathrm{AUT} + \mathrm{TFEB} \\
    \mathrm{TFEB} &\xrightarrow{k111} \mathrm{TFEBi} \\
    \mathrm{Ins} + \mathrm{PI3K} &\xrightarrow{k112} \mathrm{Ins} + \mathrm{PI3Ka} \\
    \mathrm{PI3Ka} &\xrightarrow{k113} \mathrm{PI3K} \\
    \mathrm{AKT} + \mathrm{PI3Ka} &\xrightarrow{k114} \mathrm{AKTa} + \mathrm{PI3K} \\
    \mathrm{AKTa} &\xrightarrow{k115} \mathrm{AKT} \\
    \mathrm{AKTa} + \mathrm{TSCa} &\xrightarrow{k116} \mathrm{AKTa} + \mathrm{TSC} \\
    \mathrm{AKTa} + \mathrm{mTORa\_ULKa} &\xrightarrow{k117} \mathrm{AKTa} + \mathrm{mTOR} + \mathrm{ULKa} \\
    \mathrm{JNKa} + \mathrm{BCL2} &\xrightarrow{k118} \mathrm{JNKa} + \mathrm{BCL2p} \\
    \mathrm{JNKa} + \mathrm{BEC1\_BCL2} &\xrightarrow{k119} \mathrm{JNKa} + \mathrm{BEC1} + \mathrm{BCL2p} \\
    \mathrm{DAPKa} + \mathrm{BEC1\_BCL2} &\xrightarrow{k120} \mathrm{DAPKa} + \mathrm{BEC1} + \mathrm{BCL2} \\
    \mathrm{eS} + \mathrm{JNK} &\xrightarrow{k121} \mathrm{eS} + \mathrm{JNKa} \\
    \mathrm{JNKa} &\xrightarrow{k122} \mathrm{JNK} \\
    \mathrm{nS} + \mathrm{MAPK15} &\xrightarrow{k123} \mathrm{nS} + \mathrm{MAPK15a} \\
    \mathrm{MAPK15a} &\xrightarrow{k124} \mathrm{MAPK15} \\
    \mathrm{PKA} + \mathrm{MAPK15a} &\xrightarrow{k125} \mathrm{PKAa} + \mathrm{MAPK15a} \\
    \mathrm{PKAa} &\xrightarrow{k126} \mathrm{PKA} \\
    \mathrm{PKAa} + \mathrm{phag} &\xrightarrow{k127} \mathrm{PKAa} + \mathrm{preAUT} \\
    \mathrm{PKAa} + \mathrm{preAUT} &\xrightarrow{k128} \mathrm{PKAa} + \mathrm{AUT} \\
    \varnothing &\xrightarrow{k129} \mathrm{ATG5} \\
    \mathrm{ATG5t} &\xrightarrow{k130} \varnothing \\
    \mathrm{ATG5} &\xrightarrow{k131} \varnothing  
\end{align*}
}

\newpage

\section{Revised reactions}
The calculations were carried out in \(\frac{mol}{cm^3}\), thus the rate coefficients values for the first and second order reactions are taken in \(\frac{1}{s}\) and \(\frac{cm^3}{mol*s}\) units, respectively.
{\allowdisplaybreaks
\begin{align*}
\mathrm{DS} + \mathrm{P53} &\xrightarrow{k1} \mathrm{P53A} + \mathrm{DS} \\
\mathrm{P53A} &\xrightarrow{k3} \mathrm{MDM2} + \mathrm{P53A} \\
\mathrm{MDM2} &\xrightarrow{k5} \varnothing \\
\mathrm{MDM2} + \mathrm{P53A} &\xrightarrow{k7} \mathrm{MDM2} \\
\mathrm{P53A} + \mathrm{BAX} &\xrightarrow{k9} \mathrm{BAXA} + \mathrm{P53A} \\
\mathrm{P53A} &\xrightarrow{k11} \mathrm{P53A} + \mathrm{BAX} \\
\mathrm{P53A} + \mathrm{BCL2} &\xrightleftharpoons[k15]{k13} \mathrm{P53A\_BCL2} \\
\mathrm{BCL2} + \mathrm{BAX} &\xrightleftharpoons[k19]{k17} \mathrm{BCL2\_BAX} \\
\mathrm{BAXA} &\xrightarrow{k21} \mathrm{BAX} \\
\mathrm{BAX} &\xrightarrow{k23} \varnothing \\
\mathrm{BAXA} + \mathrm{CYTCM} &\xrightarrow{k25} \mathrm{BAXA} + \mathrm{CYTC} \\
\mathrm{UVG} + \mathrm{BAX} &\xrightleftharpoons[k29]{k27} \mathrm{UVG\_BAX} \\
\mathrm{CALPAINA} + \mathrm{BID} &\xrightarrow{k31} \mathrm{CALPAINA} + \mathrm{TBID} \\
\mathrm{TBID} &\xrightarrow{k33} \varnothing \\
\varnothing &\xrightarrow{k35} \mathrm{BID} \\
\mathrm{TBID} + \mathrm{CYTCM} &\xrightarrow{k37} \mathrm{TBID} + \mathrm{CYTC} \\
\mathrm{CYTC} &\xrightarrow{k39} \varnothing \\
\mathrm{CYTC} + \mathrm{PROCASP} &\xrightarrow{k41} \mathrm{CYTC} + \mathrm{CASP} \\
\mathrm{CASP} + \mathrm{PROCASP} &\xrightarrow{k43} 2 \mathrm{CASP} \\
\mathrm{CASP} + \mathrm{BID} &\xrightarrow{k45} \mathrm{TBID} + \mathrm{CASP} \\
\mathrm{DS} + \mathrm{DAPK} &\xrightarrow{k47} \mathrm{DS} + \mathrm{DAPKA} \\
\mathrm{DAPKA} &\xrightarrow{k49} \mathrm{DAPK} \\
\mathrm{P53A} + \mathrm{AMPKA} &\xrightarrow{k51} \mathrm{P53A} + \mathrm{AMPK} \\
\mathrm{P53A} &\xrightarrow{k53} \mathrm{P53A} + \mathrm{PUMA} \\
\mathrm{PUMA} + \mathrm{BCL2} &\xrightleftharpoons[k57]{k55} \mathrm{BCL2\_PUMA} \\
\mathrm{PUMA} &\xrightarrow{k59} \varnothing \\
\mathrm{DAPKA} + \mathrm{BEC1\_BCL2} &\xrightarrow{k61} \mathrm{DAPKA} + \mathrm{BEC1} + \mathrm{BCL2} \\
\mathrm{TG} + \mathrm{SERCA} &\xrightleftharpoons[k65]{k63} \mathrm{TG\_SERCA} \\
\mathrm{CA2IC} + \mathrm{SERCA} &\xrightarrow{k67} \mathrm{CA2ER} + \mathrm{SERCA} \\
\mathrm{CCH} + \mathrm{PLCE} &\xrightarrow{k69} \mathrm{PLCEA} \\
\mathrm{EPACA} + \mathrm{PLCE} &\xrightarrow{k71} \mathrm{EPACA} + \mathrm{PLCEA} \\
\mathrm{PLCEA} &\xrightarrow{k73} \mathrm{PLCE} \\
\mathrm{PLCEA} + \mathrm{PIP2} &\xrightarrow{k75} \mathrm{PLCEA} + \mathrm{IP3} \\
\mathrm{IP3R} + \mathrm{IP3} &\xrightleftharpoons[k79]{k77} \mathrm{IP3R\_IP3} \\
\mathrm{CA2ER} + \mathrm{IP3R_{IP3}} &\xrightarrow{k81} \mathrm{CA2IC} + \mathrm{IP3R\_IP3} \\
\mathrm{IP3R\_IP3} + \mathrm{PHAG} &\xrightarrow{k83} \mathrm{IP3R\_IP3} \\
\mathrm{IP3} &\xrightarrow{k85} \mathrm{PIP2} \\
\mathrm{CA2IC} + \mathrm{CAMKKB} &\xrightarrow{k87} \mathrm{CA2IC} + \mathrm{CAMKKBA} \\
\mathrm{AMPK} + \mathrm{CAMKKBA} &\xrightarrow{k89} \mathrm{AMPKA} + \mathrm{CAMKKBA} \\
\mathrm{CA2IC} + \mathrm{CALPAIN} &\xrightarrow{k91} \mathrm{CA2IC} + \mathrm{CALPAINA} \\
\mathrm{CALPAINA} &\xrightarrow{k93} \mathrm{CALPAIN} \\
\mathrm{CALPAINA} + \mathrm{GA} &\xrightarrow{k95} \mathrm{GAA} + \mathrm{CALPAINA} \\
\mathrm{AC} + \mathrm{GAA} &\xrightleftharpoons[k99]{k97} \mathrm{AC\_GAA} \\
\mathrm{AC_{GAA}} &\xrightarrow{k101} \mathrm{AC_{GAA}} + \mathrm{CAMP} \\
\mathrm{CAMP} &\xrightarrow{k103} \varnothing \\
\mathrm{CAMP} + \mathrm{EPAC} &\xrightarrow{k105} \mathrm{CAMP} + \mathrm{EPACA} \\
\mathrm{EPACA} &\xrightarrow{k107} \mathrm{EPAC} \\
\mathrm{GAA} &\xrightarrow{k109} \mathrm{GA} \\
\mathrm{GABC} + \mathrm{GPCRA} &\xrightarrow{k111} \mathrm{GAA} + \mathrm{GBC} + \mathrm{GPCRA} \\
\mathrm{GA} + \mathrm{GBC} &\xrightarrow{k113} \mathrm{GABC} \\
\mathrm{RAP} + \mathrm{MTOR} &\xrightleftharpoons[k117]{k115} \mathrm{MTOR\_RAP} \\
\mathrm{RAP} + \mathrm{MTORA} &\xrightleftharpoons[k121]{k119} \mathrm{MTOR\_RAP} \\
\mathrm{AMPKA} + \mathrm{MTORA} &\xrightarrow{k123} \mathrm{AMPKA} + \mathrm{MTOR} \\
\mathrm{MTORA} &\xrightarrow{k125} \mathrm{MTOR} \\
\mathrm{MTORA} + \mathrm{AMPKA} &\xrightarrow{k127} \mathrm{MTORA} + \mathrm{AMPK} \\
\mathrm{ULKA} + \mathrm{MTORA} &\xrightarrow{k129} \mathrm{MTORA} + \mathrm{ULK} \\
\mathrm{ULKA} + \mathrm{MTORA} &\xrightarrow{k131} \mathrm{MTOR} + \mathrm{ULKA} \\
\mathrm{AMPKA} + \mathrm{TSC} &\xrightarrow{k133} \mathrm{AMPKA} + \mathrm{TSCA} \\
\mathrm{RHEBA} + \mathrm{TSCA} &\xrightarrow{k135} \mathrm{RHEB} + \mathrm{TSCA} \\
\mathrm{RHEBA} + \mathrm{MTOR} &\xrightarrow{k137} \mathrm{RHEBA} + \mathrm{MTORA} \\
\mathrm{RHEB} &\xrightarrow{k139} \mathrm{RHEBA} \\
\mathrm{AKTA} &\xrightarrow{k141} \mathrm{AKT} \\
\mathrm{AKTA} + \mathrm{TSCA} &\xrightarrow{k143} \mathrm{AKTA} + \mathrm{TSC} \\
\mathrm{ATG5T} + \mathrm{BCL2} &\xrightleftharpoons[k147]{k145} \mathrm{ATG5\_BCL2} \\
\mathrm{CALPAINA} + \mathrm{ATG5} &\xrightarrow{k149} \mathrm{CALPAINA} + \mathrm{ATG5T} \\
\mathrm{CALPAINA} + \mathrm{BEC1} &\xrightarrow{k151} \mathrm{CALPAINA} \\
\mathrm{IP3R} + \mathrm{BCL2} &\xrightleftharpoons[k155]{k153} \mathrm{IP3R\_BCL2} \\
\mathrm{BEC1} + \mathrm{BCL2} &\xrightleftharpoons[k159]{k157} \mathrm{BEC1\_BCL2} \\
\mathrm{ULKA} &\xrightarrow{k161} \mathrm{ULKA} + \mathrm{PHAG} \\
\mathrm{AMPKA} + \mathrm{ULK} &\xrightarrow{k163} \mathrm{AMPKA} + \mathrm{ULKA} \\
\mathrm{AMPK} + \mathrm{NS} &\xrightarrow{k165} \mathrm{AMPKA} + \mathrm{NS} \\
\mathrm{AMPKA} &\xrightarrow{k167} \mathrm{AMPK} \\
\mathrm{ULKA} &\xrightarrow{k169} \mathrm{ULK} \\
\mathrm{AMPKA} + \mathrm{ULKA} &\xrightarrow{k171} \mathrm{AMPK} + \mathrm{ULKA} \\
\mathrm{PHAG} + \mathrm{BEC1} &\xrightarrow{k173} \mathrm{PREAUT} + \mathrm{BEC1} \\
\mathrm{PHAG} + \mathrm{BEC1\_UVG} &\xrightarrow{k175} \mathrm{PREAUT} + \mathrm{BEC1\_UVG} \\
\mathrm{BEC1A} + \mathrm{UVG} &\xrightleftharpoons[k179]{k177} \mathrm{BEC1\_UVG} \\
\varnothing &\xrightarrow{k181} \mathrm{BEC1} \\
\mathrm{PHAG} &\xrightarrow{k183} \varnothing \\
\mathrm{ATG5} + \mathrm{PHAG} &\xrightarrow{k185} \mathrm{ATG5} + \mathrm{AUT} \\
\mathrm{AUT} &\xrightarrow{k187} \varnothing \\
\mathrm{AUT} + \mathrm{NS} &\xrightarrow{k189} \mathrm{AUT} \\
\mathrm{AUT} + \mathrm{DS} &\xrightarrow{k191} \mathrm{AUT} \\
\varnothing &\xrightarrow{k193} \mathrm{PHAG} \\
\mathrm{PREAUT} &\xrightarrow{k195} \varnothing \\
\mathrm{P53A} &\xrightarrow{k197} \mathrm{P53A} + \mathrm{DRAM} \\
\mathrm{DRAM} &\xrightarrow{k199} \varnothing \\
\mathrm{DRAM} + \mathrm{PREAUT} &\xrightarrow{k201} \mathrm{DRAM} + \mathrm{AUT} \\
\varnothing &\xrightarrow{k203} \mathrm{ATG5} \\
\mathrm{ATG5T} &\xrightarrow{k205} \varnothing \\
\mathrm{ATG5} &\xrightarrow{k207} \varnothing \\
\mathrm{CAMP} + \mathrm{PKA} &\xrightarrow{k209} \mathrm{PKAA} + \mathrm{CAMP} \\
\mathrm{PKAA} + \mathrm{PHAG} &\xrightarrow{k211} \mathrm{PKAA} \\
\mathrm{PKAA} &\xrightarrow{k213} \mathrm{PKA} \\
\mathrm{PKC\_CA2IC} + \mathrm{PLCEA} &\xrightarrow{k215} \mathrm{PLCE} + \mathrm{PKC\_CA2IC} \\
\mathrm{PKC} + \mathrm{CA2IC} &\xrightarrow{k217} \mathrm{PKC_{CA2IC}} \\
\mathrm{BEC1} + \mathrm{ULKA} &\xrightarrow{k219} \mathrm{BEC1A} + \mathrm{ULKA} \\
\mathrm{INSULIN} + \mathrm{PI3K} &\xrightarrow{k221} \mathrm{PI3KA} + \mathrm{INSULIN} \\
\mathrm{PI3KA} &\xrightarrow{k223} \mathrm{PI3K} \\
\mathrm{PI3KA} + \mathrm{AKT} &\xrightarrow{k225} \mathrm{AKTA} + \mathrm{PI3K}  
\end{align*}
}
% Please add the following required packages to your document preamble:
% \usepackage{longtable}
% Note: It may be necessary to compile the document several times to get a multi-page table to line up properly

% Please add the following required packages to your document preamble:
% \usepackage{longtable}
% Note: It may be necessary to compile the document several times to get a multi-page table to line up properly
% Please add the following required packages to your document preamble:
% \usepackage{longtable}
% Note: It may be necessary to compile the document several times to get a multi-page table to line up properly
\begin{longtable}{ll}
\caption{List of the species found in the models, and their full names}
\label{tab:my-table}\\
\textbf{Short   Notation} & \textbf{Full Name}                                          \\ \hline
\endhead
%
AMPK                      & AMP-activated protein kinase                                \\
nS                        & Nuclear Stress                                              \\
AMPKa                     & Active AMP-activated protein kinase                         \\
mTORa                     & Active mammalian target of rapamycin                        \\
mTOR                      & mammalian target of rapamycin                               \\
mTOR\_ULK                 & mTOR ULK complex                                            \\
ULKa                      & Active Unc-51 like autophagy activating kinase              \\
ULK                       & Unc-51 like autophagy activating kinase                     \\
phag                      & Phagophore                                                  \\
TSC                       & Tuberous sclerosis complex                                  \\
TSCa                      & Active tuberous sclerosis complex                           \\
RHEBa                     & Active Ras homolog enriched in brain                        \\
RHEB                      & Ras homolog enriched in brain                               \\
BEC1                      & Beclin 1                                                    \\
preAUT                    & Pre-autophagosome                                           \\
BEC1\_UVG                 & Beclin 1 UVRAG complex                                      \\
UVG                       & UV radiation resistance-associated gene                     \\
BEC1c                     & Cytosolic Beclin 1                                          \\
cytc                      & Cytochrome c                                                \\
ATG5                      & Autophagy-related protein 5                                 \\
AUT                       & Autophagosome                                               \\
eS                        & ER Stress                                                   \\
PERK                      & Protein kinase R-like endoplasmic reticulum kinase          \\
PERKa                     & Active PERK                                                 \\
ATF4a                     & Active Activating Transcription Factor 4                    \\
ATF4                      & Activating Transcription Factor 4                           \\
dS                        & DNA Stress                                                  \\
DAPK                      & Death-associated protein kinase                             \\
DAPKa                     & Active death-associated protein kinase                      \\
EPACa                     & Active exchange protein directly activated by cAMP          \\
PLCe                      & Phospholipase C epsilon                                     \\
PLCea                     & Active phospholipase C epsilon                              \\
PIP2                      & Phosphatidylinositol 4,5-bisphosphate                       \\
IP3                       & Inositol trisphosphate                                      \\
Ca2er                     & Endoplasmic reticulum calcium ion                           \\
IP3R\_IP3                 & IP3 receptor IP3 complex                                    \\
Ca2ic                     & Intracellular calcium                                       \\
SERCA                     & Sarcoplasmic/endoplasmic reticulum calcium ATPase           \\
Bax                       & Bcl-2-associated X protein                                  \\
Baxa                      & Active Bcl-2-associated X protein                           \\
IP3R                      & IP3 receptor                                                \\
IP2                       & Inositol bisphosphate                                       \\
IP                        & Inositol phosphate                                          \\
Ins                       & Insulin                                                     \\
CaMKKb                    & Calcium/calmodulin-dependent protein kinase kinase beta     \\
CaMKKba                   & Active calcium/calmodulin-dependent protein kinase kinase b \\
BCL2                      & B-cell lymphoma 2                                           \\
IP3R\_BCL2                & IP3 receptor BCL2 complex                                   \\
BEC1\_BCL2                & Beclin 1 BCL2 complex                                       \\
BCL2p                     & Phosphorylated BCL2                                         \\
Calpain                   & Calpain                                                     \\
Calpaina                  & Active calpain                                              \\
Ga                        & G protein alpha subunit                                     \\
Gaa                       & Active G protein alpha subunit                              \\
ATG5t                     & truncated ATG5                                              \\
ATG5\_BCL2                & ATG5 BCL2 complex                                           \\
Bid                       & BH3 interacting-domain death agonist                        \\
tBid                      & Truncated Bid                                               \\
AC                        & Adenylate cyclase                                           \\
AC\_Gaa                   & Adenylate cyclase G protein alpha subunit complex           \\
cAMP                      & Cyclic adenosine monophosphate                              \\
EPAC                      & Exchange protein directly activated by cAMP                 \\
G                         & G protein                                                   \\
AC\_Ga                    & Adenylate cyclase G protein alpha subunit complex           \\
Gabg                      & G protein alpha, beta, gamma subunits                       \\
GPCRa                     & Active G protein-coupled receptor                           \\
Gbg                       & G protein beta and gamma subunits                           \\
BCL2\_Bax                 & BCL2 Bax complex                                            \\
p53m                      & Mitochondrial p53                                           \\
UVG\_Bax                  & UVG bound to Bax                                            \\
caspase                   & Procaspase                                                  \\
caspasea                  & Cleaved caspase                                             \\
JNKa                      & Active c-Jun N-terminal kinase                              \\
p53c                      & Cytosolic p53                                               \\
p53a                      & Active p53                                                  \\
Mdm2                      & Mouse double minute 2 homolog                               \\
p53\_BCL2                 & p53 BCL2 complex                                            \\
DRAM                      & DNA damage-regulated autophagy modulator                    \\
PUMA                      & p53 upregulated modulator of apoptosis                      \\
PUMA\_BCL2                & PUMA BCL2 complex                                           \\
TFEBi                     & Inactive transcription factor EB                            \\
TFEB                      & Transcription factor EB                                     \\
PI3K                      & Phosphoinositide 3-kinase                                   \\
PI3Ka                     & Active phosphoinositide 3-kinase                            \\
AKT                       & Protein kinase B                                            \\
AKTa                      & Active protein kinase B                                     \\
JNK                       & c-Jun N-terminal kinase                                     \\
MAPK15                    & Mitogen-activated protein kinase 15                         \\
MAPK15a                   & Active mitogen-activated protein kinase 15                  \\
PKA                       & Protein kinase A                                            \\
PKAa                      & Active protein kinase A                                    
\end{longtable}
\section{Initial protein concentrations}
\begin{longtable}{llllll}
\caption{Initial species concentration ranges in nM}
\label{S1} \\
species     & min  & max & source\\ \hline
\endfirsthead
%
\endhead
%
AC          & 100     & 400     & \cite{Iancu2007,Nakano2010}      \\
AC\_Ga      & 0       & 100     & assumed     \\
AC\_Gaa     & 0       & 100     & assumed      \\
AKT         & 0       & 100     & \cite{Shin2016,Hat2016}      \\
AKTa        & 50      & 200     & \cite{Shin2016,Hat2016}      \\
AMPK        & 187.5   & 750     & \cite{DallePezze2012,Varusai2018}      \\
AMPKa       & 0       & 100     & \cite{DallePezze2012,Varusai2018}      \\
ATG5        & 100     & 400     & \cite{Broadbent2023}      \\
ATG5\_BCL2  & 0       & 100     & assumed      \\
ATG5t       & 15      & 60      & assumed      \\
AUT         & 0       & 100     & \cite{toit2018}      \\
BCL2        & 25      & 100     & \cite{bagci2006bistability,Raychaudhuri2013}      \\
BCL2\_Bax   & 10      & 40      & \cite{bagci2006bistability}      \\
BCL2\_PUMA  & 25      & 100     & \cite{bagci2006bistability}      \\
BEC1        & 50      & 200     & \cite{Tavassoly2015}      \\
BEC1\_BCL2  & 0       & 100     & assumed      \\
BEC1\_UVG   & 0       & 100     & assumed      \\
Bax         & 10      & 40      & \cite{bagci2006bistability,Raychaudhuri2013}      \\
Baxa        & 0       & 0       & \cite{bagci2006bistability,Raychaudhuri2013}      \\
Bid         & 10      & 40      & \cite{bagci2006bistability,Raychaudhuri2013}      \\
Ca2er       & 500     & 2000    & \cite{Dolan2014,Lemon2003a,Wang2007}      \\
Ca2ic       & 50      & 200     & \cite{Dolan2014,Lemon2003a,Wang2007}      \\
CaMKKb      & 50      & 200     & \cite{Dolan2014}      \\
CaMKKba     & 0       & 100     & \cite{Dolan2014}      \\
Calpain     & 10      & 40      & \cite{Ashraf2019}      \\
Calpaina    & 0       & 100     & \cite{Ashraf2019}      \\
DAPK        & 50      & 200     & \cite{Tavassoly2015}      \\
DAPKa       & 0       & 100     & \cite{Tavassoly2015}      \\
DRAM        & 0       & 100     & \cite{Tavassoly2015}      \\
EPAC        & 5       & 20      & assumed      \\
EPACa       & 0       & 100     & assumed     \\
GPCRa       & 5       & 20      & \cite{Smith2009}      \\
Ga          & 5       & 20      & \cite{Smith2009, Tiveci2005, Lemon2003a}      \\
Gaa         & 0       & 100     & \cite{Smith2009, Tiveci2005, Lemon2003a}      \\
Gabc        & 0       & 100     & \cite{Smith2009, Tiveci2005, Lemon2003a}      \\
Gbc         & 5       & 20      & \cite{Smith2009, Tiveci2005, Lemon2003a}      \\
IP3         & 65      & 260     & \cite{Dolan2014}      \\
IP3R        & 5       & 20      & \cite{Dolan2014}      \\
IP3R\_BCL2  & 0       & 100     & assumed      \\
IP3R\_IP3   & 0       & 100     & assumed      \\
MDM2        & 0       & 100     & \cite{Chong2015,Geva‐Zatorsky2006}      \\
P53a\_BCL2  & 0       & 100     & assumed      \\
PLCea       & 0       & 100     & \cite{Dolan2014}      \\
PLCe        & 5       & 20      & \cite{Dolan2014,Wang2007,Eungdamrong2007}      \\
PIP2        & 250     & 1000    & \cite{Dolan2014}      \\
PKA         & 75      & 300     & \cite{Nakano2010}      \\
PKAa        & 0       & 100     & assumed      \\
PUMA        & 0       & 100     & assumed      \\
RHEB        & 0       & 100     & assumed      \\
RHEBa       & 150     & 600     & assumed      \\
SERCA       & 0       & 100     & \cite{Dolan2014}      \\
TSC         & 112.5   & 450     & \cite{DallePezze2012,Varusai2018}      \\
TSCa        & 0       & 100     & \cite{DallePezze2012,Varusai2018}      \\
ULK         & 35      & 140     & \cite{toit2018}      \\
ULKa        & 0       & 100     & assumed      \\
UVG         & 50      & 200     & assumed      \\
UVG\_Bax    & 0       & 100     & assumed      \\
cAMP        & 0       & 100     & \cite{Iancu2007,Nakano2010}      \\
casp        & 0       & 0       & assumed      \\
cytc        & 0       & 100     & \cite{bagci2006bistability,Raychaudhuri2013}      \\
cytcm       & 10      & 40      & \cite{bagci2006bistability,Raychaudhuri2013}      \\
mTOR        & 0       & 100     & \cite{DallePezze2012,Tavassoly2015}      \\
mTORa       & 187.5   & 750     & \cite{DallePezze2012,Tavassoly2015}      \\
mTORa\_ULK  & 0       & 100     & assumed      \\
mTORa\_ULKa & 0       & 100     & assumed      \\
p53         & 12.5    & 50      & \cite{Chong2015,Geva‐Zatorsky2006}      \\
p53a        & 0       & 100     & assumed      \\
phag        & 0       & 100     & assumed      \\
preAUT      & 0       & 100     & assumed      \\
procasp     & 12      & 48      & \cite{bagci2006bistability,Neumann2010}      \\
tBid        & 0       & 100     & \cite{bagci2006bistability}     
\end{longtable}

% --------------------
% %%%%%%%%%%%%%%%%%%%%%%%%%%%%%%%%%%%%%%%%%%%%%%%%%%%%%%%%%%
% %%%%%%%%%%%%%%%%%%%%%%%%%%%%%%%%%%%%%%%%%%%%%%%%%%%%%%%%%%
% REFERENCES SECTION
% %%%%%%%%%%%%%%%%%%%%%%%%%%%%%%%%%%%%%%%%%%%%%%%%%%%%%%%%%%
% %%%%%%%%%%%%%%%%%%%%%%%%%%%%%%%%%%%%%%%%%%%%%%%%%%%%%%%%%%

\medskip

\begin{thebibliography}{999}

\bibitem{Iancu2007}
Iancu, R.V.; Jones, S.W.; Harvey, R.D.
\newblock Compartmentation of camp signaling in cardiac myocytes: A
computational study.
\newblock {\em Biophys. J.} \textbf{2007}, \emph{92}, 3317--3331.

\bibitem{Nakano2010}
Nakano, T.; Doi, T.; Yoshimoto, J.; Doya, K.
\newblock A kinetic model of dopamine- and calcium-dependent striatal synaptic
plasticity.
\newblock {\em PLoS Comput. Biol.} \textbf{2010}, \emph{6}, e1000670.

\bibitem{Shin2016}
Shin, S.-Y.; Nguyen, L.
\newblock Unveiling hidden dynamics of hippo signalling: A systems analysis.
\newblock {\em Genes} \textbf{2016}, \emph{7}, 44.

\bibitem{Hat2016}
Hat, B.; Kochańczyk, M.; Bogdał, M.N.; Lipniacki, T.
\newblock Feedbacks, bifurcations, and cell fate decision-making in the p53
system.
\newblock {\em PLOS Comput. Biol.} \textbf{2016}, \emph{12}, e1004787.

\bibitem{DallePezze2012}
Pezze, P.D.; Sonntag, A.G.; Thien, A.; Prentzell, M.T.;  
Gödel, M.; Fischer, S.; Neumann-Haefelin, E.; Huber, T.B.; 
Baumeister, R.; Shanley, D.P.; et al.
\newblock A dynamic network model of mtor signaling reveals tsc-independent
mtorc2 regulation.
\newblock {\em Sci. Signal.} \textbf{2012}, \emph{5}, ra25.

\bibitem{Varusai2018}
Varusai, T.M.; Nguyen, L.K.
\newblock Dynamic modelling of the mtor signalling network reveals complex
emergent behaviours conferred by deptor.
\newblock {\em Sci. Rep.} \textbf{2018}, \emph{8}, 643.

\bibitem{Broadbent2023}
Broadbent, D.G.; Barnaba, C.; Perez, G.I.; Schmidt, J.C.
\newblock Quantitative analysis of autophagy reveals the role of atg9 and atg2
in autophagosome formation.
\newblock {\em J. Cell Biol.} \textbf{2023}, \emph{222}, e202210078.

\bibitem{toit2018}
du Toit, A.; Hofmeyr, J.-H.S.; Gniadek, T.J.; Loos, B.
\newblock Measuring autophagosome flux.
\newblock {\em Autophagy} \textbf{2018},  \emph{14}, 1060–1071.

\bibitem{bagci2006bistability}
Bagci, E.Z.; Vodovotz, Y.; Billiar, T.R.; Ermentrout, G.B.; Bahar, I.
\newblock Bistability in apoptosis: Roles of bax, bcl-2, and mitochondrial
permeability transition pores.
\newblock {\em Biophys. J.} \textbf{2006}, \emph{90}, 1546--1559.

\bibitem{Raychaudhuri2013}
Raychaudhuri, S.; Das, S.
\newblock Low probability activation of bax/bak can induce selective killing of
cancer cells by generating heterogeneity in apoptosis.
\newblock {\em J. Healthc. Eng.} \textbf{2013}, \emph{4}, 47--66.

\bibitem{Tavassoly2015}
Tavassoly, I.; Parmar, J.; Shajahan‐Haq, A.N.; Clarke, R.; Baumann, W.T.; Tyson, J.J.
\newblock Dynamic modeling of the interaction between autophagy and apoptosis
in mammalian cells.
\newblock {\em CPT Pharmacometr. Syst. Pharmacol.} \textbf{2015}, \emph{4}, 263--272.

\bibitem{Dolan2014}
Dolan, A.T.; Diamond, S.L.
\newblock Systems modeling of ca2+ homeostasis and mobilization in platelets
mediated by ip3 and store-operated ca2+ entry.
\newblock {\em Biophys. J.} \textbf{2014}, \emph{106}, 2049--2060.

\bibitem{Lemon2003a}
Lemon, G.; Gibson, W.G.; Bennett, M.R.
\newblock Metabotropic receptor activation, desensitization and
sequestration—i: Modelling calcium and inositol 1,4,5-trisphosphate
dynamics following receptor activation.
\newblock {\em J. Theor. Biol.} \textbf{2003}, \emph{223}, 93--111.

\bibitem{Wang2007}
Wang, J.; Huang, X.; Huang, W.
\newblock A quantitative kinetic model for atp-induced intracellular
oscillations.
\newblock {\em J. Theor. Biol.} \textbf{2007}, \emph{245}, 510--519.

\bibitem{Ashraf2019}
Ashraf, J.; Ahmad, J.; Ul-Haq, Z.
\newblock {\em Deciphering the Role of PKC in Calpain-CAST System Through
Formal Modeling Approach}; 
\newblock Springer International Publishing:   {Berlin/Heidelberg, Germany,} %We added the location of publisher. Please confirm
 2019; pp. 60--71.

\bibitem{Smith2009}
Smith, B.; Hill, C.; Godfrey, E.L.; Rand, D.; van den Berg, H.; Thornton, S.; Hodgkin, M.; Davey, J.; Ladds, G.
\newblock Dual positive and negative regulation of gpcr signaling by gtp
hydrolysis.
\newblock {\em Cell. Signal.} \textbf{2009}, \emph{21}, 1151--1160.

\bibitem{Tiveci2005}
Tiveci, S.; Akın, A.; Çakır, T.; Saybaşılı, H.; Ülgen, K.
\newblock Modelling of calcium dynamics in brain energy metabolism and
alzheimer’s disease.
\newblock {\em Comput. Biol. Chem.} \textbf{2005}, \emph{29}, 151--162.

\bibitem{Chong2015}
Chong, K.H.; Samarasinghe, S.; Kulasiri, D.
\newblock Mathematical modelling of p53 basal dynamics and dna damage response.
\newblock {\em Math. Biosci.} \textbf{2015}, \emph{259}, 27--42.

\bibitem{Geva‐Zatorsky2006}
Geva‐Zatorsky, N.; Rosenfeld, N.; Itzkovitz, S.; Milo, R.;  
Sigal, A.; Dekel, E.; Yarnitzky, T.; Liron, Y.; Polak, P.; Lahav, G.; et al.
\newblock Oscillations and variability in the p53 system.
\newblock {\em Mol. Syst. Biol.} \textbf{2006}, \emph{2}, 2006.0033.

\bibitem{Eungdamrong2007}
Eungdamrong, N.J.; Iyengar, R.
\newblock Compartment-specific feedback loop and regulated trafficking can
result in sustained activation of ras at the golgi.
\newblock {\em Biophys. J.} \textbf{2007}, \emph{92}, 808--815.

\bibitem{Neumann2010}
Neumann, L.; Pforr, C.; Beaudouin, J.; Pappa, A.; Fricker, N.; Krammer, P.H.; Lavrik, I.N.; Eils, R. 
\newblock Dynamics within the cd95 death‐inducing signaling complex decide
life and death of cells.
\newblock {\em Mol. Syst. Biol.} \textbf{2010}, \emph{6}, 352.


\end{thebibliography}

% %%%%%%%%%%%%%%%%%%%%%%%%%%%%%%%%%%%%%%%%%%%%%%%%%%%%%%%%%%
% %%%%%%%%%%%%%%%%%%%%%%%%%%%%%%%%%%%%%%%%%%%%%%%%%%%%%%%%%%
% FIGURES
% %%%%%%%%%%%%%%%%%%%%%%%%%%%%%%%%%%%%%%%%%%%%%%%%%%%%%%%%%%
% %%%%%%%%%%%%%%%%%%%%%%%%%%%%%%%%%%%%%%%%%%%%%%%%%%%%%%%%%%


% ==========================
% ==========================
% ==========================


\end{document}
