# Supplementary material for: Basal State Calibration of a Chemical Reaction Network Model for Autophagy
Source: Int J Mol Sci. 2024 Oct 21;25(20):11316. doi: 10.3390/ijms252011316 (PMC11508741; doi:10.3390/ijms252011316)
Supplement: Supplementary file 1 [file ijms-25-11316-s001.zip › references.bib]

 
@Article{Lemon2003a,
  author    = {Lemon, G. and Gibson, W.G. and Bennett, M.R.},
  journal   = {Journal of Theoretical Biology},
  title     = {Metabotropic receptor activation, desensitization and sequestration—I: modelling calcium and inositol 1,4,5-trisphosphate dynamics following receptor activation},
  year      = {2003},
  issn      = {0022-5193},
  month     = jul,
  number    = {1},
  pages     = {93--111},
  volume    = {223},
  doi       = {10.1016/s0022-5193(03)00079-1},
  publisher = {Elsevier BV},
}

 
@Article{Dolan2014,
  author    = {Dolan, Andrew T. and Diamond, Scott L.},
  journal   = {Biophysical Journal},
  title     = {Systems Modeling of Ca2+ Homeostasis and Mobilization in Platelets Mediated by IP3 and Store-Operated Ca2+ Entry},
  year      = {2014},
  issn      = {0006-3495},
  month     = may,
  number    = {9},
  pages     = {2049--2060},
  volume    = {106},
  doi       = {10.1016/j.bpj.2014.03.028},
  publisher = {Elsevier BV},
}

 
@Article{Tiveci2005,
  author    = {Tiveci, S. and Akın, A. and Çakır, T. and Saybaşılı, H. and Ülgen, K.},
  journal   = {Computational Biology and Chemistry},
  title     = {Modelling of calcium dynamics in brain energy metabolism and Alzheimer’s disease},
  year      = {2005},
  issn      = {1476-9271},
  month     = apr,
  number    = {2},
  pages     = {151--162},
  volume    = {29},
  doi       = {10.1016/j.compbiolchem.2005.03.002},
  publisher = {Elsevier BV},
}

 
@Article{Broadbent2023,
  author    = {Broadbent, David G. and Barnaba, Carlo and Perez, Gloria I. and Schmidt, Jens C.},
  journal   = {Journal of Cell Biology},
  title     = {Quantitative analysis of autophagy reveals the role of ATG9 and ATG2 in autophagosome formation},
  year      = {2023},
  issn      = {1540-8140},
  month     = apr,
  number    = {7},
  volume    = {222},
  doi       = {10.1083/jcb.202210078},
  publisher = {Rockefeller University Press},
}

 
@Article{Iancu2007,
  author    = {Iancu, Radu V. and Jones, Stephen W. and Harvey, Robert D.},
  journal   = {Biophysical Journal},
  title     = {Compartmentation of cAMP Signaling in Cardiac Myocytes: A Computational Study},
  year      = {2007},
  issn      = {0006-3495},
  month     = may,
  number    = {9},
  pages     = {3317--3331},
  volume    = {92},
  doi       = {10.1529/biophysj.106.095356},
  publisher = {Elsevier BV},
}

 
@Article{Nakano2010,
  author    = {Nakano, Takashi and Doi, Tomokazu and Yoshimoto, Junichiro and Doya, Kenji},
  journal   = {PLoS Computational Biology},
  title     = {A Kinetic Model of Dopamine- and Calcium-Dependent Striatal Synaptic Plasticity},
  year      = {2010},
  issn      = {1553-7358},
  month     = feb,
  number    = {2},
  pages     = {e1000670},
  volume    = {6},
  doi       = {10.1371/journal.pcbi.1000670},
  editor    = {Gutkin, Boris S.},
  publisher = {Public Library of Science (PLoS)},
}

 
@Article{Shin2016,
  author    = {Shin, Sung-Young and Nguyen, Lan},
  journal   = {Genes},
  title     = {Unveiling Hidden Dynamics of Hippo Signalling: A Systems Analysis},
  year      = {2016},
  issn      = {2073-4425},
  month     = aug,
  number    = {8},
  pages     = {44},
  volume    = {7},
  doi       = {10.3390/genes7080044},
  publisher = {MDPI AG},
}

 
@Article{Hat2016,
  author    = {Hat, Beata and Kochańczyk, Marek and Bogdał, Marta N. and Lipniacki, Tomasz},
  journal   = {PLOS Computational Biology},
  title     = {Feedbacks, Bifurcations, and Cell Fate Decision-Making in the p53 System},
  year      = {2016},
  issn      = {1553-7358},
  month     = feb,
  number    = {2},
  pages     = {e1004787},
  volume    = {12},
  doi       = {10.1371/journal.pcbi.1004787},
  editor    = {Meier-Schellersheim, Martin},
  publisher = {Public Library of Science (PLoS)},
}

 
@Article{Neumann2010,
  author    = {Neumann, Leo and Pforr, Carina and Beaudouin, Joel and Pappa, Alexander and Fricker, Nicolai and Krammer, Peter H and Lavrik, Inna N and Eils, Roland},
  journal   = {Molecular Systems Biology},
  title     = {Dynamics within the CD95 death‐inducing signaling complex decide life and death of cells},
  year      = {2010},
  issn      = {1744-4292},
  month     = jan,
  number    = {1},
  volume    = {6},
  doi       = {10.1038/msb.2010.6},
  publisher = {Springer Science and Business Media LLC},
}

 
@Article{Kallenberger2014,
  author    = {Kallenberger, Stefan M. and Beaudouin, Joël and Claus, Juliane and Fischer, Carmen and Sorger, Peter K. and Legewie, Stefan and Eils, Roland},
  journal   = {Science Signaling},
  title     = {Intra- and Interdimeric Caspase-8 Self-Cleavage Controls Strength and Timing of CD95-Induced Apoptosis},
  year      = {2014},
  issn      = {1937-9145},
  month     = mar,
  number    = {316},
  volume    = {7},
  doi       = {10.1126/scisignal.2004738},
  publisher = {American Association for the Advancement of Science (AAAS)},
}

 
@Article{Bagci2006,
  author    = {Bagci, E.Z. and Vodovotz, Y. and Billiar, T.R. and Ermentrout, G.B. and Bahar, I.},
  journal   = {Biophysical Journal},
  title     = {Bistability in Apoptosis: Roles of Bax, Bcl-2, and Mitochondrial Permeability Transition Pores},
  year      = {2006},
  issn      = {0006-3495},
  month     = mar,
  number    = {5},
  pages     = {1546--1559},
  volume    = {90},
  doi       = {10.1529/biophysj.105.068122},
  publisher = {Elsevier BV},
}

 
@Article{Proctor2014,
  author    = {Proctor, C. J. and Macdonald, C. and Milner, J. M. and Rowan, A. D. and Cawston, T. E.},
  journal   = {Arthritis &amp; Rheumatology},
  title     = {A Computer Simulation Approach to Assessing Therapeutic Intervention Points for the Prevention of Cytokine‐Induced Cartilage Breakdown},
  year      = {2014},
  issn      = {2326-5205},
  month     = mar,
  number    = {4},
  pages     = {979--989},
  volume    = {66},
  doi       = {10.1002/art.38297},
  publisher = {Wiley},
}

 
@Article{Smith2009,
  author    = {Smith, Benjamin and Hill, Claire and Godfrey, Emma L. and Rand, David and van den Berg, Hugo and Thornton, Steven and Hodgkin, Matthew and Davey, John and Ladds, Graham},
  journal   = {Cellular Signalling},
  title     = {Dual positive and negative regulation of GPCR signaling by GTP hydrolysis},
  year      = {2009},
  issn      = {0898-6568},
  month     = jul,
  number    = {7},
  pages     = {1151--1160},
  volume    = {21},
  doi       = {10.1016/j.cellsig.2009.03.004},
  publisher = {Elsevier BV},
}

 
@Article{Eungdamrong2007,
  author    = {Eungdamrong, Narat J. and Iyengar, Ravi},
  journal   = {Biophysical Journal},
  title     = {Compartment-Specific Feedback Loop and Regulated Trafficking Can Result in Sustained Activation of Ras at the Golgi},
  year      = {2007},
  issn      = {0006-3495},
  month     = feb,
  number    = {3},
  pages     = {808--815},
  volume    = {92},
  doi       = {10.1529/biophysj.106.093104},
  publisher = {Elsevier BV},
}

 
@Article{Wang2007,
  author    = {Wang, Jinhui and Huang, Xudong and Huang, Weidong},
  journal   = {Journal of Theoretical Biology},
  title     = {A quantitative kinetic model for ATP-induced intracellular oscillations},
  year      = {2007},
  issn      = {0022-5193},
  month     = apr,
  number    = {3},
  pages     = {510--519},
  volume    = {245},
  doi       = {10.1016/j.jtbi.2006.11.007},
  publisher = {Elsevier BV},
}

 
@Article{Qiu2020,
  author    = {Qiu, Danye and Wilson, Miranda S. and Eisenbeis, Verena B. and Harmel, Robert K. and Riemer, Esther and Haas, Thomas M. and Wittwer, Christopher and Jork, Nikolaus and Gu, Chunfang and Shears, Stephen B. and Schaaf, Gabriel and Kammerer, Bernd and Fiedler, Dorothea and Saiardi, Adolfo and Jessen, Henning J.},
  journal   = {Nature Communications},
  title     = {Analysis of inositol phosphate metabolism by capillary electrophoresis electrospray ionization mass spectrometry},
  year      = {2020},
  issn      = {2041-1723},
  month     = nov,
  number    = {1},
  volume    = {11},
  doi       = {10.1038/s41467-020-19928-x},
  publisher = {Springer Science and Business Media LLC},
}

 
@Article{Pereira2020,
  author    = {Pereira, Elizabeth J. and Burns, Joseph S. and Lee, Christina Y. and Marohl, Taylor and Calderon, Delia and Wang, Lixin and Atkins, Kristen A. and Wang, Chun-Chao and Janes, Kevin A.},
  journal   = {Science Signaling},
  title     = {Sporadic activation of an oxidative stress–dependent NRF2-p53 signaling network in breast epithelial spheroids and premalignancies},
  year      = {2020},
  issn      = {1937-9145},
  month     = apr,
  number    = {627},
  volume    = {13},
  doi       = {10.1126/scisignal.aba4200},
  publisher = {American Association for the Advancement of Science (AAAS)},
}

 
@Article{Geva‐Zatorsky2006,
  author    = {Geva‐Zatorsky, Naama and Rosenfeld, Nitzan and Itzkovitz, Shalev and Milo, Ron and Sigal, Alex and Dekel, Erez and Yarnitzky, Talia and Liron, Yuvalal and Polak, Paz and Lahav, Galit and Alon, Uri},
  journal   = {Molecular Systems Biology},
  title     = {Oscillations and variability in the p53 system},
  year      = {2006},
  issn      = {1744-4292},
  month     = jan,
  number    = {1},
  volume    = {2},
  doi       = {10.1038/msb4100068},
  publisher = {Springer Science and Business Media LLC},
}

 
@Article{Chong2015,
  author    = {Chong, Ket Hing and Samarasinghe, Sandhya and Kulasiri, Don},
  journal   = {Mathematical Biosciences},
  title     = {Mathematical modelling of p53 basal dynamics and DNA damage response},
  year      = {2015},
  issn      = {0025-5564},
  month     = jan,
  pages     = {27--42},
  volume    = {259},
  doi       = {10.1016/j.mbs.2014.10.010},
  publisher = {Elsevier BV},
}

 
@Article{Chong2019,
  author    = {Chong, Ket Hing and Samarasinghe, Sandhya and Kulasiri, Don and Zheng, Jie},
  journal   = {Journal of Theoretical Biology},
  title     = {Mathematical modelling of core regulatory mechanism in p53 protein that activates apoptotic switch},
  year      = {2019},
  issn      = {0022-5193},
  month     = feb,
  pages     = {134--147},
  volume    = {462},
  doi       = {10.1016/j.jtbi.2018.11.008},
  publisher = {Elsevier BV},
}

 
@Article{Raychaudhuri2013,
  author    = {Raychaudhuri, Subhadip and Das, Somkanya},
  journal   = {Journal of Healthcare Engineering},
  title     = {Low Probability Activation of Bax/Bak Can Induce Selective Killing of Cancer Cells by Generating Heterogeneity in Apoptosis},
  year      = {2013},
  issn      = {2040-2295},
  month     = mar,
  number    = {1},
  pages     = {47--66},
  volume    = {4},
  doi       = {10.1260/2040-2295.4.1.47},
  publisher = {Hindawi Limited},
}

 
@Article{Muller2008,
  author    = {Muller, Melissa and Obeyesekere, Mandri and Mills, Gordon B. and Ram, Prahlad T.},
  journal   = {The FASEB Journal},
  title     = {Network topology determines dynamics of the mammalian MAPK1,2 signaling network: bifan motif regulation of C‐Raf and B‐Raf isoforms by FGFR and MC1R},
  year      = {2008},
  issn      = {1530-6860},
  month     = jan,
  number    = {5},
  pages     = {1393--1403},
  volume    = {22},
  doi       = {10.1096/fj.07-9100com},
  publisher = {Wiley},
}

 
@Article{Bidkhori2012,
  author    = {Bidkhori, Gholamreza and Moeini, Ali and Masoudi-Nejad, Ali},
  journal   = {PLoS ONE},
  title     = {Modeling of Tumor Progression in NSCLC and Intrinsic Resistance to TKI in Loss of PTEN Expression},
  year      = {2012},
  issn      = {1932-6203},
  month     = oct,
  number    = {10},
  pages     = {e48004},
  volume    = {7},
  doi       = {10.1371/journal.pone.0048004},
  editor    = {Ashktorab, Hassan},
  publisher = {Public Library of Science (PLoS)},
}

 
@Article{DallePezze2012,
  author    = {Dalle Pezze, Piero and Sonntag, Annika G. and Thien, Antje and Prentzell, Mirja T. and Gödel, Markus and Fischer, Sven and Neumann-Haefelin, Elke and Huber, Tobias B. and Baumeister, Ralf and Shanley, Daryl P. and Thedieck, Kathrin},
  journal   = {Science Signaling},
  title     = {A Dynamic Network Model of mTOR Signaling Reveals TSC-Independent mTORC2 Regulation},
  year      = {2012},
  issn      = {1937-9145},
  month     = mar,
  number    = {217},
  volume    = {5},
  doi       = {10.1126/scisignal.2002469},
  publisher = {American Association for the Advancement of Science (AAAS)},
}

 
@Article{Varusai2018,
  author    = {Varusai, Thawfeek M. and Nguyen, Lan K.},
  journal   = {Scientific Reports},
  title     = {Dynamic modelling of the mTOR signalling network reveals complex emergent behaviours conferred by DEPTOR},
  year      = {2018},
  issn      = {2045-2322},
  month     = jan,
  number    = {1},
  volume    = {8},
  doi       = {10.1038/s41598-017-18400-z},
  publisher = {Springer Science and Business Media LLC},
}

 
@Article{Dorvash2019,
  author    = {Dorvash, Mohammadreza and Farahmandnia, Mohammad and Mosaddeghi, Pouria and Farahmandnejad, Mitra and Saber, Hosein and Khorraminejad-Shirazi, Mohammadhossein and Azadi, Amir and Tavassoly, Iman},
  journal   = {Journal of Theoretical Biology},
  title     = {Dynamic modeling of signal transduction by mTOR complexes in cancer},
  year      = {2019},
  issn      = {0022-5193},
  month     = dec,
  pages     = {109992},
  volume    = {483},
  doi       = {10.1016/j.jtbi.2019.109992},
  publisher = {Elsevier BV},
}

 
@Article{Sonntag2012,
  author    = {Sonntag, Annika G. and Dalle Pezze, Piero and Shanley, Daryl P. and Thedieck, Kathrin},
  journal   = {The FEBS Journal},
  title     = {A modelling–experimental approach reveals insulin receptor substrate (IRS)‐dependent regulation of adenosine monosphosphate‐dependent kinase (AMPK) by insulin},
  year      = {2012},
  issn      = {1742-4658},
  month     = may,
  number    = {18},
  pages     = {3314--3328},
  volume    = {279},
  doi       = {10.1111/j.1742-4658.2012.08582.x},
  publisher = {Wiley},
}

 
@Article{Sundaramurthy2009,
  author    = {Sundaramurthy, Pandurangan and Gakkhar, Sunita and Sowdhamini, Ramanathan},
  journal   = {Bioinformation},
  title     = {Computational prediction and analysis of impact of the cross-talks between JNK and P38 kinase cascades},
  year      = {2009},
  issn      = {0973-2063},
  month     = jan,
  number    = {6},
  pages     = {250--254},
  volume    = {3},
  doi       = {10.6026/97320630003250},
  publisher = {Biomedical Informatics},
}

 
@Article{Tran2021,
  author    = {Tran, Sharon and Fairlie, W. Douglas and Lee, Erinna F.},
  journal   = {Cells},
  title     = {BECLIN1: Protein Structure, Function and Regulation},
  year      = {2021},
  issn      = {2073-4409},
  month     = jun,
  number    = {6},
  pages     = {1522},
  volume    = {10},
  doi       = {10.3390/cells10061522},
  priority  = {prio3},
  publisher = {MDPI AG},
  ranking   = {rank4},
}

 
@InBook{Ashraf2019,
  author    = {Ashraf, Javaria and Ahmad, Jamil and Ul-Haq, Zaheer},
  pages     = {60--71},
  publisher = {Springer International Publishing},
  title     = {Deciphering the Role of PKC in Calpain-CAST System Through Formal Modeling Approach},
  year      = {2019},
  isbn      = {9783030179380},
  booktitle = {Lecture Notes in Computer Science},
  doi       = {10.1007/978-3-030-17938-0_6},
  issn      = {1611-3349},
}

 
@Article{Tavassoly2015,
  author    = {Tavassoly, I and Parmar, J and Shajahan‐Haq, AN and Clarke, R and Baumann, WT and Tyson, JJ},
  journal   = {CPT: Pharmacometrics &amp; Systems Pharmacology},
  title     = {Dynamic Modeling of the Interaction Between Autophagy and Apoptosis in Mammalian Cells},
  year      = {2015},
  issn      = {2163-8306},
  month     = apr,
  number    = {4},
  pages     = {263--272},
  volume    = {4},
  doi       = {10.1002/psp4.29},
  publisher = {Wiley},
}

 
@Article{Mizushima2010,
  author    = {Mizushima, Noboru and Yoshimori, Tamotsu and Levine, Beth},
  journal   = {Cell},
  title     = {Methods in Mammalian Autophagy Research},
  year      = {2010},
  issn      = {0092-8674},
  month     = feb,
  number    = {3},
  pages     = {313--326},
  volume    = {140},
  doi       = {10.1016/j.cell.2010.01.028},
  groups    = {intro},
  publisher = {Elsevier BV},
}

 
@Article{Mizushima2007,
  author    = {Mizushima, Noboru},
  journal   = {Genes &amp; Development},
  title     = {Autophagy: process and function},
  year      = {2007},
  issn      = {1549-5477},
  month     = nov,
  number    = {22},
  pages     = {2861--2873},
  volume    = {21},
  doi       = {10.1101/gad.1599207},
  groups    = {intro},
  publisher = {Cold Spring Harbor Laboratory},
}

 
@Article{Singh2017,
  author    = {Singh, Shikha Satendra and Vats, Somya and Chia, Amelia Yi-Qian and Tan, Tuan Zea and Deng, Shuo and Ong, Mei Shan and Arfuso, Frank and Yap, Celestial T. and Goh, Boon Cher and Sethi, Gautam and Huang, Ruby Yun-Ju and Shen, Han Ming and Manjithaya, Ravi and Kumar, Alan Prem},
  journal   = {Oncogene},
  title     = {Dual role of autophagy in hallmarks of cancer},
  year      = {2017},
  issn      = {1476-5594},
  month     = dec,
  number    = {9},
  pages     = {1142--1158},
  volume    = {37},
  doi       = {10.1038/s41388-017-0046-6},
  groups    = {intro},
  publisher = {Springer Science and Business Media LLC},
}

 
@Article{Aita1999,
  author    = {Aita, Vincent M. and Liang, Xiao Huan and Murty, V.V.V.S. and Pincus, David L. and Yu, Weiping and Cayanis, Eftihia and Kalachikov, Sergei and Gilliam, T.Conrad and Levine, Beth},
  journal   = {Genomics},
  title     = {Cloning and Genomic Organization of Beclin 1, a Candidate Tumor Suppressor Gene on Chromosome 17q21},
  year      = {1999},
  issn      = {0888-7543},
  month     = jul,
  number    = {1},
  pages     = {59--65},
  volume    = {59},
  doi       = {10.1006/geno.1999.5851},
  groups    = {intro},
  publisher = {Elsevier BV},
}

 
@Article{Marino2014,
  author    = {Mariño, Guillermo and Niso-Santano, Mireia and Baehrecke, Eric H. and Kroemer, Guido},
  journal   = {Nature Reviews Molecular Cell Biology},
  title     = {Self-consumption: the interplay of autophagy and apoptosis},
  year      = {2014},
  issn      = {1471-0080},
  month     = jan,
  number    = {2},
  pages     = {81--94},
  volume    = {15},
  doi       = {10.1038/nrm3735},
  groups    = {intro},
  publisher = {Springer Science and Business Media LLC},
}

 
@Article{Yun2020,
  author    = {Yun, Chul Won and Jeon, Juhee and Go, Gyeongyun and Lee, Jun Hee and Lee, Sang Hun},
  journal   = {International Journal of Molecular Sciences},
  title     = {The Dual Role of Autophagy in Cancer Development and a Therapeutic Strategy for Cancer by Targeting Autophagy},
  year      = {2020},
  issn      = {1422-0067},
  month     = dec,
  number    = {1},
  pages     = {179},
  volume    = {22},
  doi       = {10.3390/ijms22010179},
  groups    = {intro},
  publisher = {MDPI AG},
}

 
@Article{Demeter2020,
  author    = {Demeter, Amanda and Romero-Mulero, Mari Carmen and Csabai, Luca and Ölbei, Márton and Sudhakar, Padhmanand and Haerty, Wilfried and Korcsmáros, Tamás},
  journal   = {Scientific Reports},
  title     = {ULK1 and ULK2 are less redundant than previously thought: computational analysis uncovers distinct regulation and functions of these autophagy induction proteins},
  year      = {2020},
  issn      = {2045-2322},
  month     = jul,
  number    = {1},
  volume    = {10},
  doi       = {10.1038/s41598-020-67780-2},
  groups    = {intro},
  publisher = {Springer Science and Business Media LLC},
}

@Article{Tyson2010,
  author    = {Tyson, John J. and Novák, Béla},
  journal   = {Annual Review of Physical Chemistry},
  title     = {Functional Motifs in Biochemical Reaction Networks},
  year      = {2010},
  issn      = {1545-1593},
  month     = mar,
  number    = {1},
  pages     = {219--240},
  volume    = {61},
  doi       = {10.1146/annurev.physchem.012809.103457},
  groups    = {intro},
  publisher = {Annual Reviews},
}

@Article{Wen2023,
  author    = {Wen, Mingjian and Spotte-Smith, Evan Walter Clark and Blau, Samuel M. and McDermott, Matthew J. and Krishnapriyan, Aditi S. and Persson, Kristin A.},
  journal   = {Nature Computational Science},
  title     = {Chemical reaction networks and opportunities for machine learning},
  year      = {2023},
  issn      = {2662-8457},
  month     = jan,
  number    = {1},
  pages     = {12--24},
  volume    = {3},
  doi       = {10.1038/s43588-022-00369-z},
  groups    = {intro},
  publisher = {Springer Science and Business Media LLC},
}

@Article{Mueller2022,
  author    = {Müller, Stefan and Flamm, Christoph and Stadler, Peter F.},
  journal   = {Journal of Cheminformatics},
  title     = {What makes a reaction network “chemical”?},
  year      = {2022},
  issn      = {1758-2946},
  month     = sep,
  number    = {1},
  volume    = {14},
  doi       = {10.1186/s13321-022-00621-8},
  groups    = {intro},
  publisher = {Springer Science and Business Media LLC},
}

@Article{Liu2017,
  author    = {Liu, Bing and Oltvai, Zoltán N. and Bayır, Hülya and Silverman, Gary A. and Pak, Stephen C. and Perlmutter, David H. and Bahar, Ivet},
  journal   = {Scientific Reports},
  title     = {Quantitative assessment of cell fate decision between autophagy and apoptosis},
  year      = {2017},
  issn      = {2045-2322},
  month     = dec,
  number    = {1},
  volume    = {7},
  doi       = {10.1038/s41598-017-18001-w},
  groups    = {intro},
  publisher = {Springer Science and Business Media LLC},
}

@Article{Toit2018,
  author    = {du Toit, Andre and Hofmeyr, Jan-Hendrik S. and Gniadek, Thomas J. and Loos, Ben},
  journal   = {Autophagy},
  title     = {Measuring autophagosome flux},
  year      = {2018},
  issn      = {1554-8635},
  month     = jul,
  pages     = {1--12},
  doi       = {10.1080/15548627.2018.1469590},
  publisher = {Informa UK Limited},
}

@Article{Fan2022,
  author    = {Fan, Ping and Jordan, V. Craig},
  journal   = {Molecular Cancer Research},
  title     = {PERK, Beyond an Unfolded Protein Response Sensor in Estrogen-Induced Apoptosis in Endocrine-Resistant Breast Cancer},
  year      = {2022},
  issn      = {1557-3125},
  month     = feb,
  number    = {2},
  pages     = {193--201},
  volume    = {20},
  doi       = {10.1158/1541-7786.mcr-21-0702},
  groups    = {perkjnk},
  publisher = {American Association for Cancer Research (AACR)},
}

@Article{Liu2015,
  author    = {Liu, Z and Lv, Y and Zhao, N and Guan, G and Wang, J},
  journal   = {Cell Death &amp; Disease},
  title     = {Protein kinase R-like ER kinase and its role in endoplasmic reticulum stress-decided cell fate},
  year      = {2015},
  issn      = {2041-4889},
  month     = jul,
  number    = {7},
  pages     = {e1822--e1822},
  volume    = {6},
  doi       = {10.1038/cddis.2015.183},
  groups    = {perkjnk},
  publisher = {Springer Science and Business Media LLC},
}

@Article{Cao2012,
  author    = {Cao, Jie and Dai, Dong-Ling and Yao, Long and Yu, Hui-Hong and Ning, Bo and Zhang, Qin and Chen, Juan and Cheng, Wen-Hui and Shen, Wei and Yang, Zhao-Xia},
  journal   = {Molecular and Cellular Biochemistry},
  title     = {Saturated fatty acid induction of endoplasmic reticulum stress and apoptosis in human liver cells via the PERK/ATF4/CHOP signaling pathway},
  year      = {2012},
  issn      = {1573-4919},
  month     = jan,
  number    = {1–2},
  pages     = {115--129},
  volume    = {364},
  doi       = {10.1007/s11010-011-1211-9},
  groups    = {perkjnk},
  publisher = {Springer Science and Business Media LLC},
}

@Article{Li2021,
  author    = {Li, Zihao and Huang, Ziyu and Zhang, He and Lu, Jinghan and Wei, Yingliang and Yang, Yue and Bai, Lunhao},
  journal   = {Frontiers in Cell and Developmental Biology},
  title     = {IRE1-mTOR-PERK Axis Coordinates Autophagy and ER Stress-Apoptosis Induced by P2X7-Mediated Ca2+ Influx in Osteoarthritis},
  year      = {2021},
  issn      = {2296-634X},
  month     = jun,
  volume    = {9},
  doi       = {10.3389/fcell.2021.695041},
  groups    = {perkjnk},
  publisher = {Frontiers Media SA},
}

@Article{Uehara2014,
  author    = {Uehara, Y. and Hirose, J. and Yamabe, S. and Okamoto, N. and Okada, T. and Oyadomari, S. and Mizuta, H.},
  journal   = {Osteoarthritis and Cartilage},
  title     = {Endoplasmic reticulum stress-induced apoptosis contributes to articular cartilage degeneration via C/EBP homologous protein},
  year      = {2014},
  issn      = {1063-4584},
  month     = jul,
  number    = {7},
  pages     = {1007--1017},
  volume    = {22},
  doi       = {10.1016/j.joca.2014.04.025},
  groups    = {perkjnk},
  publisher = {Elsevier BV},
}

@Article{Luhr2019,
  author    = {Luhr, Morten and Torgersen, Maria Lyngaas and Szalai, Paula and Hashim, Adnan and Brech, Andreas and Staerk, Judith and Engedal, Nikolai},
  journal   = {Journal of Biological Chemistry},
  title     = {The kinase PERK and the transcription factor ATF4 play distinct and essential roles in autophagy resulting from tunicamycin-induced ER stress},
  year      = {2019},
  issn      = {0021-9258},
  month     = may,
  number    = {20},
  pages     = {8197--8217},
  volume    = {294},
  doi       = {10.1074/jbc.ra118.002829},
  groups    = {perkjnk},
  publisher = {Elsevier BV},
}

@Article{Jiang2014,
  author    = {Jiang, Q and Li, F and Shi, K and Wu, P and An, J and Yang, Y and Xu, C},
  journal   = {Cell Death &amp; Disease},
  title     = {Involvement of p38 in signal switching from autophagy to apoptosis via the PERK/eIF2α/ATF4 axis in selenite-treated NB4 cells},
  year      = {2014},
  issn      = {2041-4889},
  month     = may,
  number    = {5},
  pages     = {e1270--e1270},
  volume    = {5},
  doi       = {10.1038/cddis.2014.200},
  groups    = {perkjnk},
  publisher = {Springer Science and Business Media LLC},
}

@Article{Siwecka2024,
  author    = {Siwecka, Natalia and Galita, Grzegorz and Granek, Zuzanna and Wiese, Wojciech and Majsterek, Ireneusz and Rozpędek-Kamińska, Wioletta},
  journal   = {International Journal of Molecular Sciences},
  title     = {IRE1/JNK Is the Leading UPR Pathway in 6-OHDA-Induced Degeneration of Differentiated SH-SY5Y Cells},
  year      = {2024},
  issn      = {1422-0067},
  month     = jul,
  number    = {14},
  pages     = {7679},
  volume    = {25},
  doi       = {10.3390/ijms25147679},
  groups    = {perkjnk},
  publisher = {MDPI AG},
}

@Article{Yarza2016,
  author    = {Yarza, Ramon and Vela, Silvia and Solas, Maite and Ramirez, Maria J.},
  journal   = {Frontiers in Pharmacology},
  title     = {c-Jun N-terminal Kinase (JNK) Signaling as a Therapeutic Target for Alzheimer’s Disease},
  year      = {2016},
  issn      = {1663-9812},
  month     = jan,
  volume    = {6},
  doi       = {10.3389/fphar.2015.00321},
  groups    = {perkjnk},
  publisher = {Frontiers Media SA},
}

@Article{Xu2013,
  author    = {Xu, Yangqing and Yuan, Junying and Lipinski, Marta M.},
  journal   = {Autophagy},
  title     = {Live imaging and single-cell analysis reveal differential dynamics of autophagy and apoptosis},
  year      = {2013},
  issn      = {1554-8635},
  month     = sep,
  number    = {9},
  pages     = {1418--1430},
  volume    = {9},
  doi       = {10.4161/auto.25080},
  groups    = {intro},
  publisher = {Informa UK Limited},
}

@Article{Mizushima2011,
  author    = {Mizushima, Noboru and Komatsu, Masaaki},
  journal   = {Cell},
  title     = {Autophagy: Renovation of Cells and Tissues},
  year      = {2011},
  issn      = {0092-8674},
  month     = nov,
  number    = {4},
  pages     = {728--741},
  volume    = {147},
  doi       = {10.1016/j.cell.2011.10.026},
  groups    = {ulkmtorampk},
  publisher = {Elsevier BV},
}

@Article{Kim2015,
  author    = {Kim, Young Chul and Guan, Kun-Liang},
  journal   = {Journal of Clinical Investigation},
  title     = {mTOR: a pharmacologic target for autophagy regulation},
  year      = {2015},
  issn      = {0021-9738},
  month     = jan,
  number    = {1},
  pages     = {25--32},
  volume    = {125},
  doi       = {10.1172/jci73939},
  groups    = {ulkmtorampk},
  publisher = {American Society for Clinical Investigation},
}

@Article{Garcia2017,
  author    = {Garcia, Daniel and Shaw, Reuben J.},
  journal   = {Molecular Cell},
  title     = {AMPK: Mechanisms of Cellular Energy Sensing and Restoration of Metabolic Balance},
  year      = {2017},
  issn      = {1097-2765},
  month     = jun,
  number    = {6},
  pages     = {789--800},
  volume    = {66},
  doi       = {10.1016/j.molcel.2017.05.032},
  groups    = {ulkmtorampk},
  publisher = {Elsevier BV},
}

@Article{Mihaylova2011,
  author    = {Mihaylova, Maria M. and Shaw, Reuben J.},
  journal   = {Nature Cell Biology},
  title     = {The AMPK signalling pathway coordinates cell growth, autophagy and metabolism},
  year      = {2011},
  issn      = {1476-4679},
  month     = sep,
  number    = {9},
  pages     = {1016--1023},
  volume    = {13},
  doi       = {10.1038/ncb2329},
  groups    = {ulkmtorampk},
  publisher = {Springer Science and Business Media LLC},
}

@Article{Alers2012,
  author    = {Alers, Sebastian and Löffler, Antje S. and Wesselborg, Sebastian and Stork, Björn},
  journal   = {Molecular and Cellular Biology},
  title     = {Role of AMPK-mTOR-Ulk1/2 in the Regulation of Autophagy: Cross Talk, Shortcuts, and Feedbacks},
  year      = {2012},
  issn      = {1098-5549},
  month     = jan,
  number    = {1},
  pages     = {2--11},
  volume    = {32},
  doi       = {10.1128/mcb.06159-11},
  groups    = {ulkmtorampk},
  publisher = {Informa UK Limited},
}

@Article{Holczer2019,
  author    = {Holczer, Marianna and Hajdú, Bence and Lőrincz, Tamás and Szarka, András and Bánhegyi, Gábor and Kapuy, Orsolya},
  journal   = {International Journal of Molecular Sciences},
  title     = {A Double Negative Feedback Loop between mTORC1 and AMPK Kinases Guarantees Precise Autophagy Induction upon Cellular Stress},
  year      = {2019},
  issn      = {1422-0067},
  month     = nov,
  number    = {22},
  pages     = {5543},
  volume    = {20},
  doi       = {10.3390/ijms20225543},
  groups    = {ulkmtorampk},
  publisher = {MDPI AG},
}

@Article{Ling2020,
  author    = {Ling, Naomi X. Y. and Kaczmarek, Adrian and Hoque, Ashfaqul and Davie, Elizabeth and Ngoei, Kevin R. W. and Morrison, Kaitlin R. and Smiles, William J. and Forte, Gabriella M. and Wang, Tingting and Lie, Shervi and Dite, Toby A. and Langendorf, Christopher G. and Scott, John W. and Oakhill, Jonathan S. and Petersen, Janni},
  journal   = {Nature Metabolism},
  title     = {mTORC1 directly inhibits AMPK to promote cell proliferation under nutrient stress},
  year      = {2020},
  issn      = {2522-5812},
  month     = jan,
  number    = {1},
  pages     = {41--49},
  volume    = {2},
  doi       = {10.1038/s42255-019-0157-1},
  groups    = {ulkmtorampk},
  publisher = {Springer Science and Business Media LLC},
}

@Article{Loeffler2011,
  author    = {Löffler, Antje S. and Alers, Sebastian and Dieterle, Alexandra M. and Keppeler, Hildegard and Franz-Wachtel, Mirita and Kundu, Mondira and Campbell, David G. and Wesselborg, Sebastian and Alessi, Dario R. and Stork, Björn},
  journal   = {Autophagy},
  title     = {Ulk1-mediated phosphorylation of AMPK constitutes a negative regulatory feedback loop},
  year      = {2011},
  issn      = {1554-8635},
  month     = jul,
  number    = {7},
  pages     = {696--706},
  volume    = {7},
  doi       = {10.4161/auto.7.7.15451},
  groups    = {ulkmtorampk},
  publisher = {Informa UK Limited},
}

@Article{Dunlop2011,
  author    = {Dunlop, Elaine A. and Hunt, David K. and Acosta-Jaquez, Hugo A. and Fingar, Diane C. and Tee, Andrew R.},
  journal   = {Autophagy},
  title     = {ULK1 inhibits mTORC1 signaling, promotes multisite Raptor phosphorylation and hinders substrate binding},
  year      = {2011},
  issn      = {1554-8635},
  month     = jul,
  number    = {7},
  pages     = {737--747},
  volume    = {7},
  doi       = {10.4161/auto.7.7.15491},
  groups    = {ulkmtorampk},
  publisher = {Informa UK Limited},
}

@Article{Ogata2006,
  author    = {Ogata, Maiko and Hino, Shin-ichiro and Saito, Atsushi and Morikawa, Keisuke and Kondo, Shinichi and Kanemoto, Soshi and Murakami, Tomohiko and Taniguchi, Manabu and Tanii, Ichiro and Yoshinaga, Kazuya and Shiosaka, Sadao and Hammarback, James A. and Urano, Fumihiko and Imaizumi, Kazunori},
  journal   = {Molecular and Cellular Biology},
  title     = {Autophagy Is Activated for Cell Survival after Endoplasmic ReticulumStress},
  year      = {2006},
  issn      = {1098-5549},
  month     = dec,
  number    = {24},
  pages     = {9220--9231},
  volume    = {26},
  doi       = {10.1128/mcb.01453-06},
  groups    = {perkjnk},
  publisher = {Informa UK Limited},
}

@Article{Go2017,
  author    = {Go, Da-Hye and Lee, Yu Geon and Lee, Da-Hye and Kim, Jin-A and Jo, In-Hwa and Han, Yeon Soo and Jo, Yong Hun and Kim, Kwang-Youn and Seo, Young-Kyo and Moon, Jae-Hak and Jung, Chang Hwa and Jeon, Tae-Il},
  journal   = {Oncotarget},
  title     = {3-Decylcatechol induces autophagy-mediated cell death through the IRE1α/JNK/p62 in hepatocellular carcinoma cells},
  year      = {2017},
  issn      = {1949-2553},
  month     = may,
  number    = {35},
  pages     = {58790--58800},
  volume    = {8},
  doi       = {10.18632/oncotarget.17732},
  groups    = {perkjnk},
  publisher = {Impact Journals, LLC},
}

@Article{Maeyashiki2020,
  author    = {Maeyashiki, Chiaki and Melhem, Hassan and Hering, Larissa and Baebler, Katharina and Cosin-Roger, Jesus and Schefer, Fabian and Weder, Bruce and Hausmann, Martin and Scharl, Michael and Rogler, Gerhard and de Vallière, Cheryl and Ruiz, Pedro A.},
  journal   = {Scientific Reports},
  title     = {Activation of pH-Sensing Receptor OGR1 (GPR68) Induces ER Stress Via the IRE1α/JNK Pathway in an Intestinal Epithelial Cell Model},
  year      = {2020},
  issn      = {2045-2322},
  month     = jan,
  number    = {1},
  volume    = {10},
  doi       = {10.1038/s41598-020-57657-9},
  groups    = {perkjnk},
  publisher = {Springer Science and Business Media LLC},
}

@Article{Wang2022,
  author    = {Wang, Liujun and Fan, Yong and Gui, Yanni and Yang, Xinlei and Ye, Xia and Cao, Yongping and Zhang, Zhuoli},
  journal   = {Annals of Translational Medicine},
  title     = {Endoplasmic reticulum stress triggered autophagy and regulated the phenotype transformation of rheumatoid arthritis synovial fibroblasts via the IRE1/JNK pathway},
  year      = {2022},
  issn      = {2305-5847},
  month     = jul,
  number    = {13},
  pages     = {725--725},
  volume    = {10},
  doi       = {10.21037/atm-22-15},
  groups    = {perkjnk},
  publisher = {AME Publishing Company},
}

@Article{Cherra2010,
  author    = {Cherra, Salvatore J. and Kulich, Scott M. and Uechi, Guy and Balasubramani, Manimalha and Mountzouris, John and Day, Billy W. and Chu, Charleen T.},
  journal   = {Journal of Cell Biology},
  title     = {Regulation of the autophagy protein LC3 by phosphorylation},
  year      = {2010},
  issn      = {0021-9525},
  month     = aug,
  number    = {4},
  pages     = {533--539},
  volume    = {190},
  doi       = {10.1083/jcb.201002108},
  groups    = {pkapkc},
  publisher = {Rockefeller University Press},
}

@Article{Sanchez2004,
  author    = {Sánchez, S and Jiménez, C and Carrera, A.C and Diaz-Nido, J and Avila, J and Wandosell, F},
  journal   = {Neurochemistry International},
  title     = {A cAMP-activated pathway, including PKA and PI3K, regulates neuronal differentiation},
  year      = {2004},
  issn      = {0197-0186},
  month     = mar,
  number    = {4},
  pages     = {231--242},
  volume    = {44},
  doi       = {10.1016/s0197-0186(03)00150-5},
  groups    = {pkapkc},
  publisher = {Elsevier BV},
}

@Article{Taylor1990,
  author    = {Taylor, Susan S. and Buechler, Joseph A. and Yonemoto, Wes},
  journal   = {Annual Review of Biochemistry},
  title     = {cAMP-DEPENDENT PROTEIN KINASE: FRAMEWORK FOR A DIVERSE FAMILY OF REGULATORY ENZYMES},
  year      = {1990},
  issn      = {1545-4509},
  month     = jun,
  number    = {1},
  pages     = {971--1005},
  volume    = {59},
  doi       = {10.1146/annurev.bi.59.070190.004543},
  groups    = {pkapkc},
  publisher = {Annual Reviews},
}

@Article{Taylor2013,
  author    = {Taylor, Susan S. and Zhang, Ping and Steichen, Jon M. and Keshwani, Malik M. and Kornev, Alexandr P.},
  journal   = {Biochimica et Biophysica Acta (BBA) - Proteins and Proteomics},
  title     = {PKA: Lessons learned after twenty years},
  year      = {2013},
  issn      = {1570-9639},
  month     = jul,
  number    = {7},
  pages     = {1271--1278},
  volume    = {1834},
  doi       = {10.1016/j.bbapap.2013.03.007},
  groups    = {pkapkc},
  publisher = {Elsevier BV},
}

@Article{Kim2011,
  author    = {Kim, Joungmok and Kundu, Mondira and Viollet, Benoit and Guan, Kun-Liang},
  journal   = {Nature Cell Biology},
  title     = {AMPK and mTOR regulate autophagy through direct phosphorylation of Ulk1},
  year      = {2011},
  issn      = {1476-4679},
  month     = jan,
  number    = {2},
  pages     = {132--141},
  volume    = {13},
  doi       = {10.1038/ncb2152},
  groups    = {ulkmtorampk},
  publisher = {Springer Science and Business Media LLC},
}

@Article{Jung2010,
  author    = {Jung, Chang Hwa and Ro, Seung-Hyun and Cao, Jing and Otto, Neil Michael and Kim, Do-Hyung},
  journal   = {FEBS Letters},
  title     = {mTOR regulation of autophagy},
  year      = {2010},
  issn      = {1873-3468},
  month     = jan,
  number    = {7},
  pages     = {1287--1295},
  volume    = {584},
  doi       = {10.1016/j.febslet.2010.01.017},
  groups    = {ulkmtorampk},
  publisher = {Wiley},
}

@Article{Egan2015,
  author    = {Egan, Daniel F. and Chun, Matthew G.H. and Vamos, Mitchell and Zou, Haixia and Rong, Juan and Miller, Chad J. and Lou, Hua Jane and Raveendra-Panickar, Dhanya and Yang, Chih-Cheng and Sheffler, Douglas J. and Teriete, Peter and Asara, John M. and Turk, Benjamin E. and Cosford, Nicholas D.P. and Shaw, Reuben J.},
  journal   = {Molecular Cell},
  title     = {Small Molecule Inhibition of the Autophagy Kinase ULK1 and Identification of ULK1 Substrates},
  year      = {2015},
  issn      = {1097-2765},
  month     = jul,
  number    = {2},
  pages     = {285--297},
  volume    = {59},
  doi       = {10.1016/j.molcel.2015.05.031},
  groups    = {ulkmtorampk},
  publisher = {Elsevier BV},
}

@Article{Wani2015,
  author    = {Wani, Willayat Yousuf and Boyer-Guittaut, Michaël and Dodson, Matthew and Chatham, John and Darley-Usmar, Victor and Zhang, Jianhua},
  journal   = {Laboratory Investigation},
  title     = {Regulation of autophagy by protein post-translational modification},
  year      = {2015},
  issn      = {0023-6837},
  month     = jan,
  number    = {1},
  pages     = {14--25},
  volume    = {95},
  doi       = {10.1038/labinvest.2014.131},
  groups    = {ulkmtorampk},
  publisher = {Elsevier BV},
}

@article{green2015cell,
  title={Cell death signaling},
  author={Green, Douglas R and Llambi, Fabien},
  journal={Cold Spring Harbor perspectives in biology},
  volume={7},
  number={12},
  pages={a006080},
  year={2015},
  publisher={Cold Spring Harbor Lab}
}
@article{li2008caspases,
  title={Caspases in apoptosis and beyond},
  author={Li, J and Yuan, J},
  journal={Oncogene},
  volume={27},
  number={48},
  pages={6194--6206},
  year={2008},
  publisher={Nature Publishing Group}
}
@article{kerr1972apoptosis,
  title={Apoptosis: a basic biological phenomenon with wideranging implications in tissue kinetics},
  author={Kerr, John FR and Wyllie, Andrew H and Currie, Alastair R},
  journal={British journal of cancer},
  volume={26},
  number={4},
  pages={239--257},
  year={1972},
  publisher={Nature Publishing Group}
}
@article{dutreix2012safety,
  title={Safety control for apoptotic irreversibility},
  author={Dutreix, Marie},
  journal={Proceedings of the National Academy of Sciences},
  volume={109},
  number={32},
  pages={12844--12845},
  year={2012},
  publisher={National Acad Sciences}
}
@article{kapuy2013cellular,
  title={A cellular stress-directed bistable switch controls the crosstalk between autophagy and apoptosis},
  author={Kapuy, Orsolya and Vinod, PK and Mandl, J{\'o}zsef and B{\'a}nhegyi, G{\'a}bor},
  journal={Molecular BioSystems},
  volume={9},
  number={2},
  pages={296--306},
  year={2013},
  publisher={Royal Society of Chemistry}
}
@Article{kapuy2024apopaut,
AUTHOR = {Kapuy, Orsolya},
TITLE = {Mechanism of Decision Making between Autophagy and Apoptosis Induction upon Endoplasmic Reticulum Stress},
JOURNAL = {International Journal of Molecular Sciences},
VOLUME = {25},
YEAR = {2024},
NUMBER = {8},
ARTICLE-NUMBER = {4368},
URL = {https://www.mdpi.com/1422-0067/25/8/4368},
PubMedID = {38673953},
ISSN = {1422-0067},
DOI = {10.3390/ijms25084368}
}

@misc{cantera,
    author = "David G. Goodwin and Raymond L. Speth and Harry K. Moffat
              and Bryan W. Weber",
    title = "Cantera: An Object-oriented Software Toolkit for Chemical
             Kinetics, Thermodynamics, and Transport Processes",
    year = 2021,
    note = "Version 2.5.1",
    howpublished = "\url{https://www.cantera.org}",
    doi = {10.5281/zenodo.4527812}
}

@article{goitom2022efficient,
  title={Efficient numerical methods for the optimisation of large kinetic reaction mechanisms},
  author={Goitom, Simret Kidane and Papp, M{\'a}t{\'e} and Kov{\'a}cs, M{\'a}rton and Nagy, Tibor and Zs{\'e}ly, Istv{\'a}n Gy and Tur{\'a}nyi, Tam{\'a}s and P{\'a}l, L{\'a}szl{\'o}},
  journal={Combustion Theory and Modelling},
  volume={26},
  number={6},
  pages={1071--1097},
  year={2022},
  publisher={Taylor \& Francis}
}

@article{turanyi2012determination,
  title={Determination of rate parameters based on both direct and indirect measurements},
  author={Zs{\'e}ly, I Gy},
  journal={International Journal of Chemical Kinetics},
  volume={44},
  number={5},
  pages={284--302},
  year={2012},
  publisher={Wiley Online Library}
}

@misc{papp2024optima++,
  title={Optima++ v2. 5: A general C++ framework for performing combustion simulations and mechanism optimization},
  author={M{\'a}t{\'e} Papp, TV and Busai, {\'A}gota and Zs{\'e}ly, Istv{\'a}n Gyula and Nagy, Tibor and Tur{\'a}nyi, Tam{\'a}s},
  year={2024}
}

@article{kovacs2023novel,
  title={A novel active parameter selection strategy for the efficient optimization of combustion mechanisms},
  author={Kov{\'a}cs, M{\'a}rton and Papp, M{\'a}t{\'e} and Tur{\'a}nyi, Tam{\'a}s and Nagy, Tibor},
  journal={Proceedings of the Combustion Institute},
  volume={39},
  number={4},
  pages={5259--5267},
  year={2023},
  publisher={Elsevier}
}

@article{pilling1992evaluated,
  title={Evaluated kinetic data for combustion modelling},
  author={Pilling, J Troe and Walker, RW and Warnatz, J},
  journal={J. Phys. Chem. Ref. Data},
  volume={21},
  number={3},
  year={1992}
}

@Comment{jabref-meta: databaseType:bibtex;}

@Comment{jabref-meta: grouping:
0 AllEntriesGroup:;
1 StaticGroup:intro\;0\;1\;0x8a8a8aff\;\;\;;
1 StaticGroup:perkjnk\;0\;0\;\;\;\;;
1 StaticGroup:ulkmtorampk\;0\;1\;\;\;\;;
1 StaticGroup:pkapkc\;0\;1\;\;\;\;;
}
@article{liu2015autosis,
  title={Autosis and autophagic cell death: the dark side of autophagy},
  author={Liu, Y and Levine, Beth},
  journal={Cell Death \& Differentiation},
  volume={22},
  number={3},
  pages={367--376},
  year={2015},
  publisher={Nature Publishing Group}
}
@article{elmore2007apoptosis,
  title={Apoptosis: a review of programmed cell death},
  author={Elmore, Susan},
  journal={Toxicologic pathology},
  volume={35},
  number={4},
  pages={495--516},
  year={2007},
  publisher={Sage Publications}
}
@article{hanahan2011hallmarks,
  title={Hallmarks of cancer: the next generation},
  author={Hanahan, Douglas and Weinberg, Robert A},
  journal={cell},
  volume={144},
  number={5},
  pages={646--674},
  year={2011},
  publisher={Elsevier}
}
@article{kroemer2013immunogenic,
  title={Immunogenic cell death in cancer therapy},
  author={Kroemer, Guido and Galluzzi, Lorenzo and Kepp, Oliver and Zitvogel, Laurence},
  journal={Annual review of immunology},
  volume={31},
  number={1},
  pages={51--72},
  year={2013},
  publisher={Annual Reviews}
}
@article{bagci2006bistability,
  title={Bistability in apoptosis: roles of bax, bcl-2, and mitochondrial permeability transition pores},
  author={Bagci, EZ and Vodovotz, Y and Billiar, TR and Ermentrout, GB and Bahar, I},
  journal={Biophysical journal},
  volume={90},
  number={5},
  pages={1546--1559},
  year={2006},
  publisher={Elsevier}
}
@article{fussenegger2000mathematical,
  title={A mathematical model of caspase function in apoptosis},
  author={Fussenegger, Martin and Bailey, James E and Varner, Jeffrey},
  journal={Nature biotechnology},
  volume={18},
  number={7},
  pages={768--774},
  year={2000},
  publisher={Nature Publishing Group}
}
@article{tiwary2019,
    author = {Tiwary, Basant K},
    title = "{Computational medicine: quantitative modeling of complex diseases}",
    journal = {Briefings in Bioinformatics},
    volume = {21},
    number = {2},
    pages = {429-440},
    year = {2019},
    month = {01},
    issn = {1477-4054},
    doi = {10.1093/bib/bbz005},
    url = {https://doi.org/10.1093/bib/bbz005},
    eprint = {https://academic.oup.com/bib/article-pdf/21/2/429/33585706/bbz005.pdf},
}
@article{aghamiri2022recent,
  title={Recent applications of quantitative systems pharmacology and machine learning models across diseases},
  author={Aghamiri, Sara Sadat and Amin, Rada and Helikar, Tom{\'a}{\v{s}}},
  journal={Journal of pharmacokinetics and pharmacodynamics},
  pages={1--19},
  year={2022},
  publisher={Springer}
}
@article{kim2019mtor,
  title={mTOR as a central hub of nutrient signalling and cell growth},
  author={Kim, Joungmok and Guan, Kun-Liang},
  journal={Nature cell biology},
  volume={21},
  number={1},
  pages={63--71},
  year={2019},
  publisher={Nature Publishing Group UK London}
}
@article{zou2020mtor,
  title={mTOR signaling pathway and mTOR inhibitors in cancer: progress and challenges},
  author={Zou, Zhilin and Tao, Tao and Li, Hongmei and Zhu, Xiao},
  journal={Cell \& bioscience},
  volume={10},
  number={1},
  pages={31},
  year={2020},
  publisher={Springer}
}
@article{davis2019dynamical,
  title={Dynamical systems approaches to personalized medicine},
  author={Davis, Jacob D and Kumbale, Carla M and Zhang, Qiang and Voit, Eberhard O},
  journal={Current opinion in biotechnology},
  volume={58},
  pages={168--174},
  year={2019},
  publisher={Elsevier}
}
@article{tiwary2020computational,
  title={Computational medicine: quantitative modeling of complex diseases},
  author={Tiwary, Basant K},
  journal={Briefings in Bioinformatics},
  volume={21},
  number={2},
  pages={429--440},
  year={2020},
  publisher={Oxford University Press}
}
@article{toit2018,
author = {Andre du Toit, Jan-Hendrik S. Hofmeyr, Thomas J. Gniadek and Ben Loos},
title = {Measuring autophagosome flux},
journal = {Autophagy},
volume = {14},
number = {6},
pages = {1060--1071},
year = {2018},
publisher = {Taylor \& Francis},
doi = {10.1080/15548627.2018.1469590}}
