# Supplementary material for: Basal State Calibration of a Chemical Reaction Network Model for Autophagy
Source: Int J Mol Sci. 2024 Oct 21;25(20):11316. doi: 10.3390/ijms252011316 (PMC11508741; doi:10.3390/ijms252011316)
Supplement: Supplementary file 1 [file ijms-25-11316-s001.zip › supplement/table2.xlsx]

## Sheet: Munka1
			Species	ini	opt	Species	ini	opt
			BAX	4.36459e+20	11.3507	CAMKKB	7.38048	5.02539
			BCL2_BAX	1518.45	4.99646	DAPK	6.89335	6.89291
			UVG	61.6694	5.6911	PROCASP	5.64715	6.55565
			BCL2	61.6219	3.28184	PIP2	6.04182	5.39843
			BCL2_PUMA	61.3708	5.12665	AC	5.53607	5.57479
			AKTA	59.5042	4.84865	CALPAIN	5.56946	4.96487
			BEC1	52.1983	5.17315	GPCRA	5.49452	5.49452
			ATG5T	49.0826	2.78074	GA	3.95759	5.1801
			RHEBA	43.9575	4.33132	PKA	5.06654	5.08623
			CA2IC	40.903	4.3569	P53	5.01812	5.01812
			ATG5	35.135	1.29696	CA2ER	4.93989	4.50861
			TSC	32.2562	4.2558	GBC	4.85119	4.5187
			MTORA	29.5532	6.76085	SERCA	4.75149	4.75149
			ULK	17.6986	3.70276	AMPK	4.68823	4.47626
			IP3	16.4987	5.21874	CYTCM	4.18985	4.12962
			BID	13.0411	3.01345	EPAC	3.36786	3.36937
			PKC	10.3131	6.41053	PLCE	3.22806	3.24178
