# Supplementary material for: Basal State Calibration of a Chemical Reaction Network Model for Autophagy
Source: Int J Mol Sci. 2024 Oct 21;25(20):11316. doi: 10.3390/ijms252011316 (PMC11508741; doi:10.3390/ijms252011316)
Supplement: Supplementary file 1 [file ijms-25-11316-s001.zip › UF_FRED_paper_style.sty]

\usepackage[utf8]{inputenc}
\usepackage{hyperref}
\usepackage{setspace}
\usepackage{palatino}
\usepackage{graphicx}
\usepackage{float}
\usepackage{titling} % drop vertical space before the title
\usepackage{multirow}
\usepackage{lscape}
\usepackage{amsmath}
\usepackage{amssymb}
\usepackage{subcaption}
\usepackage[a4paper, total={6in, 9.5in}]{geometry}
\usepackage{listings}
\usepackage{csvsimple}
\usepackage{array}
\usepackage{threeparttable}
\fontfamily{ppl}\selectfont 

\usepackage[english]{babel}

\usepackage{setspace}
\setlength{\parskip}{1em}
\renewcommand{\baselinestretch}{1.5} 

% BIBLIOGRAPHY %%%%%%%%%%%%%%
\usepackage{natbib}
%\usepackage[natbibapa]{apacite} % to enable '\citet' and '\citep' macros
\bibliographystyle{unsrt}
% %%%%%%%%%%%%%%%%%%%%%%%%%%%%
